# Supplementary material for: Octa­kis(dimethyl sulfoxide-κO)cerium(III) μ6-oxido-dodeca-μ2-oxido-hexa­oxidohexa­molybdate(VI) dimethyl sulfoxide tetrasolvate
Source: Acta Crystallogr Sect E Struct Rep Online. 2012 Jun 16;68(Pt 7):m938–9. doi: 10.1107/S1600536812025949 (PMC3393199; doi:10.1107/S1600536812025949)
Supplement: Supplementary file 1 [file e-68-0m938-sup1.cif]

##############################################################################
#                                                                            #
# This CIF contains the data in a paper accepted for publication in          #
# Acta Crystallographica Section E. It conforms to the requirements of       #
# Notes for Authors for Acta Crystallographica Section E, and has been       #
# peer reviewed under the auspices of the IUCr Commission on Journals.       #
#                                                                            #
# Full details of the Crystallographic Information File format               #
# are given in the paper "The Crystallographic Information File (CIF):       #
# a New Standard Archive File for Crystallography" by S. R. Hall, F. H.      #
# Allen and I. D. Brown [Acta Cryst. (1991), A47, 655-685].                  #
#                                                                            #
# The current version of the core CIF dictionary is obtainable from          #
# ftp://ftp.iucr.org/pub/cif_core.dic.                                       #
#                                                                            #
# Software is freely available for graphical display of the structure(s)     #
# in this CIF. For information consult the CIF software page                 #
# http://www.iucr.org/resources/cif/software.                                #
#                                                                            #
# This file may be used for bona fide research purposes within the           #
# scientific community so long as proper attribution is given to the journal # 
# article from which it was obtained.                                        #
#                                                                            #
##############################################################################
data_I
_audit_creation_method     SHELXL-97
_chemical_name_systematic
;
Octakis(dimethyl sulfoxide-\k<i>O</i>)cerium(III)
\m~6~-oxido-dodeca-\m~2~-oxido-hexaoxidohexamolybdate(VI)
dimethyl sulfoxide tetrasolvate
;
_chemical_name_common
;
;
_chemical_formula_moiety
                          '2(C16 H48 Ce O8 S8 3+) , 3(Mo6 O19 2-) , 4(C2 H6 OS)'
_chemical_formula_sum     'C40 H120 Ce2 Mo18 O77 S20'
_chemical_formula_iupac     '[Ce(C2 H6 O S)8]~2~ [Mo6 O19]3 , 4C2 H6 OS'
_chemical_formula_weight     4481.72
_chemical_melting_point     ?
_symmetry_cell_setting     triclinic
_symmetry_space_group_name_H-M     'P -1'
_symmetry_space_group_name_hall     '-P 1'
loop_
    _symmetry_equiv_pos_as_xyz
    'x, y, z'
    '-x, -y, -z'
_cell_length_a     13.4590(2)
_cell_length_b     15.4688(3)
_cell_length_c     17.6599(4)
_cell_angle_alpha     90.2810(10)
_cell_angle_beta     98.4680(10)
_cell_angle_gamma     115.5800(10)
_cell_volume     3270.48(11)
_cell_formula_units_Z     1
_cell_measurement_reflns_used     80805
_cell_measurement_theta_min     2.33
_cell_measurement_theta_max     29.91
_cell_measurement_temperature     223(2)
_exptl_crystal_description     prism
_exptl_crystal_colour     yellow
_exptl_crystal_size_max     0.20
_exptl_crystal_size_mid     0.16
_exptl_crystal_size_min     0.08
_exptl_crystal_density_diffrn     2.117
_exptl_crystal_density_meas     ?
_exptl_crystal_density_method     'not measured'
_exptl_crystal_F_000     2168
_exptl_absorpt_coefficient_mu     2.75
_exptl_absorpt_correction_type     multi-scan
_exptl_absorpt_process_details     '(SORTAV; Blessing, 1995)'
_exptl_absorpt_correction_T_min     0.691
_exptl_absorpt_correction_T_max     0.739
_exptl_special_details     ?
_diffrn_ambient_temperature     223(2)
_diffrn_radiation_type     MoK\a
_diffrn_radiation_wavelength     0.71073
_diffrn_radiation_source     'fine-focus sealed tube'
_diffrn_radiation_monochromator     graphite
_diffrn_measurement_device_type     'Bruker--Nonius KappaCCD diffractometer'
_diffrn_measurement_method     '\f & \w scans'
_diffrn_detector_area_resol_mean     ?
_diffrn_reflns_number     69065
_diffrn_reflns_av_R_equivalents     0.0633
_diffrn_reflns_av_sigmaI/netI     0.0566
_diffrn_reflns_theta_min     2.93
_diffrn_reflns_theta_max     27.45
_diffrn_reflns_theta_full     26.02
_diffrn_measured_fraction_theta_max     0.996
_diffrn_measured_fraction_theta_full     0.996
_diffrn_reflns_limit_h_min     -16
_diffrn_reflns_limit_h_max     16
_diffrn_reflns_limit_k_min     -19
_diffrn_reflns_limit_k_max     19
_diffrn_reflns_limit_l_min     -21
_diffrn_reflns_limit_l_max     21
_diffrn_standards_number     0
_diffrn_standards_interval_count     ?
_diffrn_standards_interval_time     ?
_diffrn_standards_decay_%     ?
_refine_special_details
;
Refinement of <i>F</i>^2^ against ALL reflections. The weighted <i>R</i>-factor
<i>wR</i> and goodness of fit <i>S</i> are based on <i>F</i>^2^, conventional
<i>R</i>-factors <i>R</i> are based on <i>F</i>, with <i>F</i> set to zero for
negative <i>F</i>^2^. The threshold expression of <i>F</i>^2^ >
2\s(<i>F</i>^2^) is used only for calculating <i>R</i>-factors(gt) <i>etc</i>.
and is not relevant to the choice of reflections for refinement.
<i>R</i>-factors based on <i>F</i>^2^ are statistically about twice as large
as those based on <i>F</i>, and <i>R</i>- factors based on ALL data will be
even larger.
;
_reflns_number_total     12827
_reflns_number_gt     10059
_reflns_threshold_expression     >2\s(I)
_refine_ls_structure_factor_coef     Fsqd
_refine_ls_matrix_type     full
_refine_ls_R_factor_all     0.0759
_refine_ls_R_factor_gt     0.0597
_refine_ls_wR_factor_gt     0.1518
_refine_ls_wR_factor_ref     0.1589
_refine_ls_goodness_of_fit_ref     1.044
_refine_ls_restrained_S_all     1.044
_refine_ls_number_reflns     12827
_refine_ls_number_parameters     680
_refine_ls_number_restraints     0
_refine_ls_hydrogen_treatment     constr
_refine_ls_weighting_scheme     calc
_refine_ls_weighting_details
        'calc w=1/[\s^2^(Fo^2^)+(0.0820P)^2^+11.5151P] where P=(Fo^2^+2Fc^2^)/3'
_atom_sites_solution_hydrogens     geom
_atom_sites_solution_primary     direct
_atom_sites_solution_secondary     difmap
_refine_ls_shift/su_max     0.000
_refine_ls_shift/su_mean     0.000
_refine_diff_density_max     2.468
_refine_diff_density_min     -1.814
_refine_ls_extinction_method     none
_refine_ls_extinction_coef     ?
loop_
    _atom_type_symbol
    _atom_type_description
    _atom_type_scat_dispersion_real
    _atom_type_scat_dispersion_imag
    _atom_type_scat_source
    'C' 'C' 0.0033 0.0016
                         'International Tables Vol C Tables 4.2.6.8 and 6.1.1.4'
    'H' 'H' 0.0000 0.0000
                         'International Tables Vol C Tables 4.2.6.8 and 6.1.1.4'
    'O' 'O' 0.0106 0.0060
                         'International Tables Vol C Tables 4.2.6.8 and 6.1.1.4'
    'S' 'S' 0.1246 0.1234
                         'International Tables Vol C Tables 4.2.6.8 and 6.1.1.4'
    'Mo' 'Mo' -1.6832 0.6857
                         'International Tables Vol C Tables 4.2.6.8 and 6.1.1.4'
    'Ce' 'Ce' -0.2486 2.6331
                         'International Tables Vol C Tables 4.2.6.8 and 6.1.1.4'
_computing_data_collection     'COLLECT (Nonius, 2002)'
_computing_cell_refinement     'HKL-Denzo/Scalepack (Otwinowski & Minor, 1997)'
_computing_data_reduction     'HKL-Denzo/Scalepack (Otwinowski & Minor, 1997)'
_computing_structure_solution     'SIR2004 (Burla <i>et al.</i>, 2005)'
_computing_structure_refinement     'SHELXL97 (Sheldrick, 2008)'
_computing_molecular_graphics     'ORTEP-3 (Farrugia, 1997)'
_computing_publication_material     'SHELXL97 (Sheldrick, 2008)'
loop_
    _atom_site_type_symbol
    _atom_site_label
    _atom_site_fract_x
    _atom_site_fract_y
    _atom_site_fract_z
    _atom_site_U_iso_or_equiv
    _atom_site_adp_type
    _atom_site_calc_flag
    _atom_site_refinement_flags
    _atom_site_occupancy
    _atom_site_symmetry_multiplicity
    _atom_site_disorder_assembly
    _atom_site_disorder_group
    Ce Ce1 0.37882(3) 0.20892(3) 0.24041(2) 0.03716(12) Uani d . 1 1 A .
    Mo Mo1 0.67824(6) 0.92294(5) 0.16090(4) 0.04819(18) Uani d . 1 1 . .
    Mo Mo2 0.54384(6) 0.69998(5) 0.19987(4) 0.05286(19) Uani d . 1 1 . .
    Mo Mo8 -0.00354(7) 0.45025(6) 0.12342(4) 0.0570(2) Uani d . 1 1 . .
    Mo Mo4 0.77556(7) 0.98658(5) 0.34389(4) 0.0617(2) Uani d . 1 1 . .
    Mo Mo7 0.18589(6) 0.60787(6) 0.03598(5) 0.0629(2) Uani d . 1 1 . .
    Mo Mo6 0.64036(7) 0.76231(5) 0.38286(4) 0.0564(2) Uani d . 1 1 . .
    Mo Mo3 0.81409(6) 0.81761(6) 0.25863(5) 0.0596(2) Uani d . 1 1 . .
    Mo Mo5 0.50644(7) 0.87007(7) 0.28498(5) 0.0656(2) Uani d . 1 1 . .
    Mo Mo9 -0.05413(8) 0.61545(6) 0.03477(5) 0.0679(2) Uani d . 1 1 . .
    S S1 0.24857(17) 0.08769(17) 0.40375(12) 0.0534(5) Uani d . 1 1 . .
    S S2A 0.2195(8) -0.0474(7) 0.1700(6) 0.062(2) Uani d P 0.45 1 A 1
    C C3A 0.3010(13) -0.0760(10) 0.1039(10) 0.107(4) Uani d P 0.45 1 A 1
    H H3A1 0.2621 -0.0869 0.0521 0.160 Uiso calc PR 0.45 1 A 1
    H H3A2 0.3088 -0.1327 0.1188 0.160 Uiso calc PR 0.45 1 A 1
    H H3A3 0.3736 -0.0230 0.1072 0.160 Uiso calc PR 0.45 1 A 1
    C C4A 0.0865(19) -0.097(2) 0.107(3) 0.142(19) Uani d P 0.45 1 A 1
    H H4A1 0.0373 -0.0755 0.1263 0.213 Uiso calc PR 0.45 1 A 1
    H H4A2 0.0545 -0.1662 0.1055 0.213 Uiso calc PR 0.45 1 A 1
    H H4A3 0.0967 -0.0769 0.0566 0.213 Uiso calc PR 0.45 1 A 1
    S S2B 0.2032(7) -0.0376(6) 0.1133(5) 0.0618(19) Uani d P 0.30 1 A 2
    C C3B 0.3010(13) -0.0760(10) 0.1039(10) 0.107(4) Uani d P 0.30 1 A 2al
    H H3B1 0.3444 -0.0410 0.0663 0.160 Uiso calc PR 0.30 1 A 2
    H H3B2 0.2651 -0.1434 0.0878 0.160 Uiso calc PR 0.30 1 A 2
    H H3B3 0.3491 -0.0656 0.1523 0.160 Uiso calc PR 0.30 1 A 2
    C C4B 0.151(3) -0.121(2) 0.186(2) 0.133(12) Uani d P 0.30 1 A 2
    H H4B1 0.0904 -0.1135 0.2026 0.200 Uiso calc PR 0.30 1 A 2
    H H4B2 0.2101 -0.1072 0.2284 0.200 Uiso calc PR 0.30 1 A 2
    H H4B3 0.1256 -0.1853 0.1642 0.200 Uiso calc PR 0.30 1 A 2
    S S2C 0.2722(17) -0.0281(16) 0.1755(13) 0.083(6) Uani d P 0.25 1 A 3
    C C3C 0.3010(13) -0.0760(10) 0.1039(10) 0.107(4) Uani d P 0.25 1 A 3
    H H3C1 0.3707 -0.0312 0.0906 0.160 Uiso calc PR 0.25 1 A 3
    H H3C2 0.2428 -0.0913 0.0604 0.160 Uiso calc PR 0.25 1 A 3
    H H3C3 0.3065 -0.1336 0.1188 0.160 Uiso calc PR 0.25 1 A 3
    C C4C 0.151(3) -0.121(2) 0.186(2) 0.133(12) Uani d P 0.25 1 A 3
    H H4C1 0.1204 -0.1034 0.2256 0.200 Uiso calc PR 0.25 1 A 3
    H H4C2 0.1642 -0.1754 0.1989 0.200 Uiso calc PR 0.25 1 A 3
    H H4C3 0.0997 -0.1361 0.1383 0.200 Uiso calc PR 0.25 1 A 3
    S S3 0.07310(18) 0.13552(17) 0.20031(15) 0.0617(6) Uani d . 1 1 A .
    S S4 0.30340(18) 0.37390(15) 0.34142(14) 0.0560(5) Uani d . 1 1 A .
    S S5 0.30121(18) 0.31060(16) 0.06817(12) 0.0511(5) Uani d . 1 1 A .
    S S6 0.60406(19) 0.45084(16) 0.24827(15) 0.0590(5) Uani d . 1 1 A .
    S S7 0.5942(2) 0.22013(18) 0.13221(16) 0.0656(6) Uani d . 1 1 A .
    S S8 0.5973(2) 0.2100(2) 0.39721(14) 0.0680(6) Uani d . 1 1 A .
    O O1 0.5842(5) 0.7923(4) 0.1237(3) 0.0553(14) Uani d . 1 1 . .
    O O2 0.7666(6) 1.0238(4) 0.2402(4) 0.0665(17) Uani d . 1 1 . .
    O O3 0.8010(5) 0.8888(4) 0.1729(3) 0.0564(14) Uani d . 1 1 . .
    O O4 0.5505(6) 0.9284(5) 0.1907(4) 0.0659(17) Uani d . 1 1 . .
    O O5 0.6949(6) 0.9812(5) 0.0800(4) 0.0744(19) Uani d . 1 1 . .
    O O6 0.5536(5) 0.6627(4) 0.3044(4) 0.0633(16) Uani d . 1 1 . .
    O O7 0.6927(6) 0.7071(5) 0.2042(4) 0.0648(16) Uani d . 1 1 . .
    O O8 0.4430(5) 0.7471(5) 0.2238(4) 0.0658(17) Uani d . 1 1 . .
    O O9 0.4633(7) 0.5952(5) 0.1479(4) 0.084(2) Uani d . 1 1 . .
    O O10 0.7699(5) 0.7586(5) 0.3529(4) 0.0665(17) Uani d . 1 1 . .
    O O11 0.8772(5) 0.9393(5) 0.3200(4) 0.0699(18) Uani d . 1 1 . .
    O O12 0.9270(7) 0.8005(8) 0.2518(6) 0.105(3) Uani d . 1 1 . .
    O O13 0.7362(6) 0.8943(4) 0.4187(3) 0.0646(17) Uani d . 1 1 . .
    O O14 0.6301(7) 0.9819(5) 0.3400(4) 0.079(2) Uani d . 1 1 . .
    O O15 0.8613(8) 1.0899(5) 0.3958(5) 0.102(3) Uani d . 1 1 . .
    O O16 0.5197(6) 0.7980(5) 0.3720(4) 0.0687(18) Uani d . 1 1 . .
    O O17 0.3937(8) 0.8861(8) 0.2945(6) 0.115(3) Uani d . 1 1 . .
    O O18 0.6276(8) 0.7041(6) 0.4632(4) 0.093(3) Uani d . 1 1 . .
    O O19 0.6601(4) 0.8432(3) 0.2719(3) 0.0357(10) Uani d . 1 1 . .
    O O20 0.3191(6) 0.6918(6) 0.0598(5) 0.097(3) Uani d . 1 1 . .
    O O21 0.1477(5) 0.5494(4) 0.1283(3) 0.0607(15) Uani d . 1 1 . .
    O O22 0.1947(6) 0.4962(7) 0.0006(4) 0.082(2) Uani d . 1 1 . .
    O O23 0.1046(6) 0.6812(4) 0.0549(4) 0.0746(19) Uani d . 1 1 . .
    O O24 -0.0059(7) 0.4147(6) 0.2128(4) 0.086(2) Uani d . 1 1 . .
    O O25 0.0428(6) 0.3671(4) 0.0728(4) 0.0675(17) Uani d . 1 1 . .
    O O26 -0.0469(6) 0.5526(6) 0.1282(3) 0.0725(19) Uani d . 1 1 . .
    O O27 -0.1511(5) 0.3721(5) 0.0729(4) 0.074(2) Uani d . 1 1 . .
    O O28 -0.0966(9) 0.6975(7) 0.0588(6) 0.112(3) Uani d . 1 1 . .
    O O29 0.0000 0.5000 0.0000 0.0404(15) Uani d S 1 2 . .
    O O32 0.2459(5) 0.1094(6) 0.3214(4) 0.083(2) Uani d . 1 1 . .
    O O33 0.2578(7) 0.0589(5) 0.1608(5) 0.088(2) Uani d . 1 1 . .
    O O34 0.1906(5) 0.2087(5) 0.1954(4) 0.0674(18) Uani d . 1 1 . .
    O O35 0.3861(6) 0.3394(5) 0.3216(4) 0.0667(17) Uani d . 1 1 . .
    O O36 0.3887(5) 0.3088(4) 0.1325(3) 0.0561(14) Uani d . 1 1 . .
    O O37 0.5755(4) 0.3460(4) 0.2596(4) 0.0529(13) Uani d . 1 1 . .
    O O38 0.4921(5) 0.1623(5) 0.1676(5) 0.0730(19) Uani d . 1 1 . .
    O O39 0.4834(5) 0.1710(5) 0.3498(4) 0.0627(16) Uani d . 1 1 . .
    C C1 0.215(2) -0.0349(12) 0.4032(12) 0.157(9) Uani d . 1 1 . .
    H H1A 0.1498 -0.0702 0.3657 0.235 Uiso calc R 1 1 . .
    H H1B 0.2007 -0.0566 0.4531 0.235 Uiso calc R 1 1 . .
    H H1C 0.2764 -0.0451 0.3907 0.235 Uiso calc R 1 1 . .
    C C2 0.1235(10) 0.0805(15) 0.4247(7) 0.118(6) Uani d . 1 1 . .
    H H2A 0.1006 0.1209 0.3928 0.178 Uiso calc R 1 1 . .
    H H2B 0.1333 0.1014 0.4777 0.178 Uiso calc R 1 1 . .
    H H2C 0.0673 0.0152 0.4153 0.178 Uiso calc R 1 1 . .
    C C5 0.0023(11) 0.1194(16) 0.1039(8) 0.147(8) Uani d . 1 1 . .
    H H5A 0.0192 0.1811 0.0841 0.221 Uiso calc R 1 1 A .
    H H5B -0.0768 0.0851 0.1028 0.221 Uiso calc R 1 1 . .
    H H5C 0.0263 0.0834 0.0727 0.221 Uiso calc R 1 1 . .
    C C6 0.0146(11) 0.2028(11) 0.2400(12) 0.122(6) Uani d . 1 1 . .
    H H6A 0.0433 0.2170 0.2940 0.184 Uiso calc R 1 1 A .
    H H6B -0.0651 0.1667 0.2325 0.184 Uiso calc R 1 1 . .
    H H6C 0.0336 0.2618 0.2154 0.184 Uiso calc R 1 1 . .
    C C7 0.3831(9) 0.4713(7) 0.4113(6) 0.071(3) Uani d . 1 1 . .
    H H7A 0.4101 0.4482 0.4563 0.107 Uiso calc R 1 1 A .
    H H7B 0.3371 0.5004 0.4245 0.107 Uiso calc R 1 1 . .
    H H7C 0.4453 0.5180 0.3909 0.107 Uiso calc R 1 1 . .
    C C8 0.2828(10) 0.4397(8) 0.2643(7) 0.083(3) Uani d . 1 1 . .
    H H8A 0.3534 0.4903 0.2575 0.124 Uiso calc R 1 1 A .
    H H8B 0.2340 0.4669 0.2752 0.124 Uiso calc R 1 1 . .
    H H8C 0.2499 0.3977 0.2182 0.124 Uiso calc R 1 1 . .
    C C9 0.3816(10) 0.3976(8) 0.0101(6) 0.079(3) Uani d . 1 1 . .
    H H9A 0.4085 0.4606 0.0354 0.119 Uiso calc R 1 1 A .
    H H9B 0.3361 0.3936 -0.0383 0.119 Uiso calc R 1 1 . .
    H H9C 0.4438 0.3861 0.0017 0.119 Uiso calc R 1 1 . .
    C C10 0.2637(11) 0.2072(9) 0.0099(6) 0.079(3) Uani d . 1 1 . .
    H H10A 0.3298 0.2024 0.0007 0.118 Uiso calc R 1 1 A .
    H H10B 0.2216 0.2098 -0.0382 0.118 Uiso calc R 1 1 . .
    H H10C 0.2191 0.1520 0.0348 0.118 Uiso calc R 1 1 . .
    C C11 0.7005(16) 0.5176(9) 0.3288(10) 0.134(7) Uani d . 1 1 . .
    H H11A 0.7070 0.5819 0.3307 0.201 Uiso calc R 1 1 A .
    H H11B 0.7720 0.5195 0.3255 0.201 Uiso calc R 1 1 . .
    H H11C 0.6755 0.4881 0.3745 0.201 Uiso calc R 1 1 . .
    C C12 0.6920(16) 0.4827(9) 0.1786(10) 0.120(6) Uani d . 1 1 . .
    H H12A 0.7466 0.4582 0.1902 0.180 Uiso calc R 1 1 A .
    H H12B 0.7292 0.5514 0.1787 0.180 Uiso calc R 1 1 . .
    H H12C 0.6484 0.4558 0.1289 0.180 Uiso calc R 1 1 . .
    C C13 0.7069(10) 0.2150(10) 0.1954(9) 0.094(4) Uani d . 1 1 . .
    H H13A 0.6795 0.1574 0.2220 0.141 Uiso calc R 1 1 A .
    H H13B 0.7401 0.2700 0.2320 0.141 Uiso calc R 1 1 . .
    H H13C 0.7618 0.2149 0.1664 0.141 Uiso calc R 1 1 . .
    C C14 0.5824(14) 0.1392(10) 0.0555(8) 0.103(4) Uani d . 1 1 . .
    H H14A 0.6158 0.0981 0.0742 0.155 Uiso calc R 1 1 A .
    H H14B 0.6201 0.1751 0.0158 0.155 Uiso calc R 1 1 . .
    H H14C 0.5050 0.1008 0.0351 0.155 Uiso calc R 1 1 . .
    C C15 0.6047(13) 0.3028(10) 0.4582(8) 0.098(4) Uani d . 1 1 . .
    H H15A 0.5785 0.3432 0.4289 0.147 Uiso calc R 1 1 A .
    H H15B 0.6806 0.3402 0.4824 0.147 Uiso calc R 1 1 . .
    H H15C 0.5589 0.2759 0.4967 0.147 Uiso calc R 1 1 . .
    C C16 0.5840(13) 0.1237(10) 0.4661(7) 0.096(4) Uani d . 1 1 . .
    H H16A 0.5092 0.0958 0.4772 0.143 Uiso calc R 1 1 A .
    H H16B 0.6357 0.1546 0.5124 0.143 Uiso calc R 1 1 . .
    H H16C 0.6000 0.0742 0.4460 0.143 Uiso calc R 1 1 . .
loop_
    _atom_site_aniso_label
    _atom_site_aniso_U_11
    _atom_site_aniso_U_22
    _atom_site_aniso_U_33
    _atom_site_aniso_U_12
    _atom_site_aniso_U_13
    _atom_site_aniso_U_23
    Ce1 0.0368(2) 0.0356(2) 0.0368(2) 0.01406(17) 0.00461(15) 0.00387(15)
    Mo1 0.0585(4) 0.0430(4) 0.0388(4) 0.0190(3) 0.0054(3) 0.0099(3)
    Mo2 0.0586(4) 0.0373(4) 0.0421(4) 0.0049(3) -0.0013(3) -0.0038(3)
    Mo8 0.0630(4) 0.0590(4) 0.0385(4) 0.0203(4) -0.0025(3) 0.0123(3)
    Mo4 0.0741(5) 0.0387(4) 0.0449(4) 0.0031(3) -0.0025(3) -0.0052(3)
    Mo7 0.0478(4) 0.0588(5) 0.0571(5) 0.0057(4) -0.0093(3) 0.0092(4)
    Mo6 0.0700(5) 0.0473(4) 0.0356(4) 0.0119(4) 0.0042(3) 0.0096(3)
    Mo3 0.0480(4) 0.0693(5) 0.0680(5) 0.0320(4) 0.0080(3) 0.0134(4)
    Mo5 0.0579(5) 0.0801(6) 0.0713(5) 0.0390(4) 0.0193(4) 0.0070(4)
    Mo9 0.0907(6) 0.0627(5) 0.0598(5) 0.0488(5) -0.0080(4) -0.0070(4)
    S1 0.0471(10) 0.0615(13) 0.0419(10) 0.0161(10) 0.0029(8) 0.0059(9)
    S2A 0.074(5) 0.044(5) 0.054(4) 0.011(4) 0.015(5) -0.002(3)
    C3A 0.117(11) 0.066(7) 0.131(12) 0.034(7) 0.020(9) -0.008(7)
    C4A 0.039(12) 0.076(19) 0.27(5) 0.005(12) -0.03(2) -0.08(3)
    S2B 0.077(5) 0.059(4) 0.040(4) 0.024(4) -0.001(4) -0.008(3)
    C3B 0.117(11) 0.066(7) 0.131(12) 0.034(7) 0.020(9) -0.008(7)
    C4B 0.16(3) 0.073(17) 0.15(3) 0.019(19) 0.08(3) 0.014(17)
    S2C 0.102(13) 0.057(10) 0.073(9) 0.017(11) 0.014(12) 0.014(7)
    C3C 0.117(11) 0.066(7) 0.131(12) 0.034(7) 0.020(9) -0.008(7)
    C4C 0.16(3) 0.073(17) 0.15(3) 0.019(19) 0.08(3) 0.014(17)
    S3 0.0461(11) 0.0552(12) 0.0770(15) 0.0163(10) 0.0080(10) 0.0262(11)
    S4 0.0509(11) 0.0455(11) 0.0668(14) 0.0143(9) 0.0176(10) -0.0035(9)
    S5 0.0577(11) 0.0559(12) 0.0407(10) 0.0245(10) 0.0123(9) 0.0128(9)
    S6 0.0571(12) 0.0432(11) 0.0741(15) 0.0198(10) 0.0099(11) 0.0076(10)
    S7 0.0771(15) 0.0561(13) 0.0763(16) 0.0358(12) 0.0292(13) 0.0122(11)
    S8 0.0561(13) 0.1000(19) 0.0481(12) 0.0357(13) 0.0042(10) 0.0070(12)
    O1 0.062(3) 0.055(3) 0.032(3) 0.013(3) -0.003(2) -0.001(2)
    O2 0.082(4) 0.042(3) 0.060(4) 0.015(3) 0.003(3) 0.005(3)
    O3 0.052(3) 0.063(4) 0.050(3) 0.019(3) 0.017(3) 0.008(3)
    O4 0.071(4) 0.070(4) 0.066(4) 0.045(4) -0.006(3) 0.004(3)
    O5 0.097(5) 0.068(4) 0.050(4) 0.029(4) 0.012(3) 0.025(3)
    O6 0.075(4) 0.042(3) 0.050(3) 0.006(3) 0.004(3) 0.006(3)
    O7 0.082(4) 0.062(4) 0.062(4) 0.043(4) 0.011(3) -0.003(3)
    O8 0.040(3) 0.077(4) 0.062(4) 0.010(3) 0.003(3) 0.002(3)
    O9 0.105(6) 0.043(3) 0.061(4) -0.003(4) 0.002(4) -0.011(3)
    O10 0.064(4) 0.063(4) 0.066(4) 0.026(3) -0.007(3) 0.014(3)
    O11 0.043(3) 0.066(4) 0.069(4) 0.001(3) -0.010(3) 0.008(3)
    O12 0.080(5) 0.148(9) 0.122(7) 0.080(6) 0.023(5) 0.031(6)
    O13 0.080(4) 0.054(3) 0.032(3) 0.007(3) -0.003(3) -0.002(2)
    O14 0.112(6) 0.063(4) 0.075(5) 0.045(4) 0.036(4) -0.003(3)
    O15 0.122(7) 0.051(4) 0.075(5) -0.010(4) -0.005(5) -0.023(4)
    O16 0.069(4) 0.079(4) 0.046(3) 0.016(3) 0.024(3) 0.004(3)
    O17 0.089(6) 0.157(9) 0.139(9) 0.082(7) 0.046(6) 0.020(7)
    O18 0.125(7) 0.075(5) 0.046(4) 0.016(5) 0.005(4) 0.021(3)
    O19 0.036(2) 0.029(2) 0.032(2) 0.0066(19) -0.0001(19) -0.0017(18)
    O20 0.060(4) 0.094(6) 0.088(6) -0.005(4) -0.014(4) 0.017(5)
    O21 0.060(3) 0.058(4) 0.045(3) 0.017(3) -0.017(3) 0.004(3)
    O22 0.054(4) 0.129(7) 0.066(4) 0.044(4) 0.003(3) 0.019(4)
    O23 0.098(5) 0.034(3) 0.070(4) 0.016(3) -0.010(4) -0.002(3)
    O24 0.099(5) 0.103(6) 0.047(4) 0.038(5) 0.005(4) 0.029(4)
    O25 0.095(5) 0.050(3) 0.055(4) 0.037(3) -0.009(3) 0.010(3)
    O26 0.096(5) 0.098(5) 0.037(3) 0.056(4) 0.006(3) -0.001(3)
    O27 0.057(4) 0.070(4) 0.067(4) 0.004(3) 0.003(3) 0.027(3)
    O28 0.158(9) 0.113(7) 0.098(6) 0.103(7) -0.013(6) -0.018(5)
    O29 0.043(4) 0.036(4) 0.034(4) 0.013(3) -0.006(3) -0.002(3)
    O32 0.055(4) 0.103(6) 0.054(4) 0.002(4) 0.006(3) 0.035(4)
    O33 0.085(5) 0.037(3) 0.118(7) 0.003(3) 0.016(4) -0.032(4)
    O34 0.040(3) 0.068(4) 0.095(5) 0.023(3) 0.013(3) 0.036(4)
    O35 0.075(4) 0.066(4) 0.065(4) 0.037(3) 0.008(3) -0.008(3)
    O36 0.057(3) 0.059(3) 0.042(3) 0.016(3) 0.005(2) 0.016(3)
    O37 0.044(3) 0.037(3) 0.066(4) 0.007(2) 0.009(3) 0.007(2)
    O38 0.060(4) 0.062(4) 0.101(5) 0.025(3) 0.032(4) -0.005(4)
    O39 0.053(3) 0.069(4) 0.063(4) 0.028(3) -0.005(3) 0.015(3)
    C1 0.28(3) 0.083(10) 0.135(15) 0.095(15) 0.066(16) 0.039(10)
    C2 0.074(7) 0.24(2) 0.052(6) 0.083(10) 0.008(5) 0.006(9)
    C5 0.073(8) 0.22(2) 0.068(8) -0.002(10) -0.014(6) 0.035(10)
    C6 0.064(7) 0.109(11) 0.203(18) 0.030(7) 0.071(10) 0.033(11)
    C7 0.080(7) 0.055(5) 0.072(6) 0.023(5) 0.009(5) -0.012(5)
    C8 0.083(7) 0.068(7) 0.092(8) 0.030(6) 0.007(6) 0.003(6)
    C9 0.091(7) 0.069(6) 0.062(6) 0.019(6) 0.019(5) 0.031(5)
    C10 0.104(8) 0.085(7) 0.051(5) 0.046(7) 0.009(5) 0.006(5)
    C11 0.170(15) 0.057(7) 0.117(12) 0.021(9) -0.057(11) -0.010(7)
    C12 0.184(16) 0.063(7) 0.127(12) 0.045(9) 0.095(12) 0.034(8)
    C13 0.064(6) 0.090(9) 0.128(11) 0.034(6) 0.014(7) 0.032(8)
    C14 0.139(12) 0.091(9) 0.090(9) 0.053(9) 0.046(9) 0.001(7)
    C15 0.116(10) 0.086(8) 0.076(8) 0.033(8) 0.006(7) 0.004(6)
    C16 0.141(11) 0.103(9) 0.065(7) 0.082(9) -0.009(7) 0.008(6)
_geom_special_details
;
All s.u.'s (except the s.u. in the dihedral angle between two l.s. planes) are
estimated using the full covariance matrix. The cell s.u.'s are taken into
account individually in the estimation of s.u.'s in distances, angles and
torsion angles; correlations between s.u.'s in cell parameters are only used
when they are defined by crystal symmetry. An approximate (isotropic)
treatment of cell s.u.'s is used for estimating s.u.'s involving l.s. planes.
;
loop_
    _geom_bond_atom_site_label_1
    _geom_bond_atom_site_label_2
    _geom_bond_site_symmetry_2
    _geom_bond_distance
    _geom_bond_publ_flag
    Ce1 O35 . 2.429(6) ?
    Ce1 O36 . 2.441(5) ?
    Ce1 O39 . 2.445(6) ?
    Ce1 O32 . 2.453(6) ?
    Ce1 O38 . 2.453(6) ?
    Ce1 O33 . 2.459(6) ?
    Ce1 O34 . 2.539(6) ?
    Ce1 O37 . 2.550(5) ?
    Mo1 O5 . 1.684(6) ?
    Mo1 O4 . 1.906(7) ?
    Mo1 O1 . 1.911(6) ?
    Mo1 O2 . 1.923(6) ?
    Mo1 O3 . 1.925(6) ?
    Mo1 O19 . 2.309(4) ?
    Mo2 O9 . 1.680(6) ?
    Mo2 O8 . 1.890(7) ?
    Mo2 O1 . 1.926(6) ?
    Mo2 O6 . 1.940(6) ?
    Mo2 O7 . 1.949(7) ?
    Mo2 O19 . 2.317(4) ?
    Mo8 O24 . 1.675(6) ?
    Mo8 O27 . 1.896(6) ?
    Mo8 O26 . 1.915(7) ?
    Mo8 O25 . 1.922(7) ?
    Mo8 O21 . 1.938(6) ?
    Mo8 O29 . 2.3153(7) ?
    Mo4 O15 . 1.676(7) ?
    Mo4 O11 . 1.901(8) ?
    Mo4 O13 . 1.907(6) ?
    Mo4 O14 . 1.918(8) ?
    Mo4 O2 . 1.925(6) ?
    Mo4 O19 . 2.316(4) ?
    Mo7 O20 . 1.685(7) ?
    Mo7 O22 . 1.892(9) ?
    Mo7 O21 . 1.897(6) ?
    Mo7 O23 . 1.943(8) ?
    Mo7 O27 2_565 1.969(7) ?
    Mo7 O29 . 2.3160(7) ?
    Mo6 O18 . 1.674(7) ?
    Mo6 O6 . 1.899(6) ?
    Mo6 O16 . 1.915(7) ?
    Mo6 O10 . 1.919(7) ?
    Mo6 O13 . 1.925(6) ?
    Mo6 O19 . 2.316(4) ?
    Mo3 O12 . 1.672(7) ?
    Mo3 O7 . 1.904(7) ?
    Mo3 O3 . 1.908(6) ?
    Mo3 O11 . 1.941(7) ?
    Mo3 O10 . 1.948(7) ?
    Mo3 O19 . 2.314(5) ?
    Mo5 O17 . 1.671(7) ?
    Mo5 O14 . 1.931(8) ?
    Mo5 O16 . 1.935(7) ?
    Mo5 O4 . 1.944(7) ?
    Mo5 O8 . 1.954(7) ?
    Mo5 O19 . 2.321(5) ?
    Mo9 O28 . 1.676(8) ?
    Mo9 O23 . 1.903(8) ?
    Mo9 O26 . 1.930(7) ?
    Mo9 O25 2_565 1.938(7) ?
    Mo9 O22 2_565 1.942(8) ?
    Mo9 O29 . 2.3113(8) ?
    S1 O32 . 1.492(7) ?
    S1 C2 . 1.734(11) ?
    S1 C1 . 1.749(15) ?
    S2A O33 . 1.514(13) ?
    S2A C4A . 1.80(3) ?
    S2A C3A . 1.884(18) ?
    C3A H3A1 . 0.9600 ?
    C3A H3A2 . 0.9600 ?
    C3A H3A3 . 0.9600 ?
    C4A H4A1 . 0.9600 ?
    C4A H4A2 . 0.9600 ?
    C4A H4A3 . 0.9600 ?
    S2B O33 . 1.526(10) ?
    S2B C4B . 1.81(3) ?
    C4B H4B1 . 0.9600 ?
    C4B H4B2 . 0.9600 ?
    C4B H4B3 . 0.9600 ?
    S2C O33 . 1.46(3) ?
    S3 O34 . 1.512(6) ?
    S3 C6 . 1.749(15) ?
    S3 C5 . 1.785(13) ?
    S4 O35 . 1.507(7) ?
    S4 C8 . 1.765(12) ?
    S4 C7 . 1.771(10) ?
    S5 O36 . 1.521(6) ?
    S5 C10 . 1.735(12) ?
    S5 C9 . 1.765(9) ?
    S6 O37 . 1.518(6) ?
    S6 C11 . 1.749(13) ?
    S6 C12 . 1.757(13) ?
    S7 O38 . 1.508(7) ?
    S7 C13 . 1.776(12) ?
    S7 C14 . 1.782(13) ?
    S8 O39 . 1.495(6) ?
    S8 C15 . 1.749(14) ?
    S8 C16 . 1.780(12) ?
    O22 Mo9 2_565 1.942(8) ?
    O25 Mo9 2_565 1.938(7) ?
    O27 Mo7 2_565 1.969(7) ?
    O29 Mo9 2_565 2.3113(8) ?
    O29 Mo8 2_565 2.3153(7) ?
    O29 Mo7 2_565 2.3160(7) ?
    C1 H1A . 0.9600 ?
    C1 H1B . 0.9600 ?
    C1 H1C . 0.9600 ?
    C2 H2A . 0.9600 ?
    C2 H2B . 0.9600 ?
    C2 H2C . 0.9600 ?
    C5 H5A . 0.9600 ?
    C5 H5B . 0.9600 ?
    C5 H5C . 0.9600 ?
    C6 H6A . 0.9600 ?
    C6 H6B . 0.9600 ?
    C6 H6C . 0.9600 ?
    C7 H7A . 0.9600 ?
    C7 H7B . 0.9600 ?
    C7 H7C . 0.9600 ?
    C8 H8A . 0.9600 ?
    C8 H8B . 0.9600 ?
    C8 H8C . 0.9600 ?
    C9 H9A . 0.9600 ?
    C9 H9B . 0.9600 ?
    C9 H9C . 0.9600 ?
    C10 H10A . 0.9600 ?
    C10 H10B . 0.9600 ?
    C10 H10C . 0.9600 ?
    C11 H11A . 0.9600 ?
    C11 H11B . 0.9600 ?
    C11 H11C . 0.9600 ?
    C12 H12A . 0.9600 ?
    C12 H12B . 0.9600 ?
    C12 H12C . 0.9600 ?
    C13 H13A . 0.9600 ?
    C13 H13B . 0.9600 ?
    C13 H13C . 0.9600 ?
    C14 H14A . 0.9600 ?
    C14 H14B . 0.9600 ?
    C14 H14C . 0.9600 ?
    C15 H15A . 0.9600 ?
    C15 H15B . 0.9600 ?
    C15 H15C . 0.9600 ?
    C16 H16A . 0.9600 ?
    C16 H16B . 0.9600 ?
    C16 H16C . 0.9600 ?
loop_
    _geom_contact_atom_site_label_1
    _geom_contact_atom_site_label_2
    _geom_contact_distance
    _geom_contact_site_symmetry_1
    _geom_contact_site_symmetry_2
    _geom_contact_publ_flag
    O8 O20 3.037(11) . . ?
    O28 S5 3.242(12) . 2_565 ?
    O13 S1 3.115(6) . 2_666 ?
    O17 S2C 3.12(3) . 1_565 ?
loop_
    _geom_angle_atom_site_label_1
    _geom_angle_atom_site_label_2
    _geom_angle_atom_site_label_3
    _geom_angle_site_symmetry_1
    _geom_angle_site_symmetry_3
    _geom_angle
    _geom_angle_publ_flag
    O35 Ce1 O36 . . 87.8(2) ?
    O35 Ce1 O39 . . 88.2(2) ?
    O36 Ce1 O39 . . 146.3(2) ?
    O35 Ce1 O32 . . 82.8(3) ?
    O36 Ce1 O32 . . 140.4(2) ?
    O39 Ce1 O32 . . 71.9(2) ?
    O35 Ce1 O38 . . 142.6(2) ?
    O36 Ce1 O38 . . 80.2(2) ?
    O39 Ce1 O38 . . 82.9(3) ?
    O32 Ce1 O38 . . 127.6(3) ?
    O35 Ce1 O33 . . 146.0(3) ?
    O36 Ce1 O33 . . 93.3(3) ?
    O39 Ce1 O33 . . 108.2(3) ?
    O32 Ce1 O33 . . 74.9(3) ?
    O38 Ce1 O33 . . 70.6(3) ?
    O35 Ce1 O34 . . 77.2(2) ?
    O36 Ce1 O34 . . 69.5(2) ?
    O39 Ce1 O34 . . 141.4(2) ?
    O32 Ce1 O34 . . 71.0(2) ?
    O38 Ce1 O34 . . 129.1(3) ?
    O33 Ce1 O34 . . 71.5(3) ?
    O35 Ce1 O37 . . 70.7(2) ?
    O36 Ce1 O37 . . 72.73(19) ?
    O39 Ce1 O37 . . 74.4(2) ?
    O32 Ce1 O37 . . 137.3(2) ?
    O38 Ce1 O37 . . 71.9(2) ?
    O33 Ce1 O37 . . 141.7(2) ?
    O34 Ce1 O37 . . 130.61(19) ?
    O5 Mo1 O4 . . 104.1(3) ?
    O5 Mo1 O1 . . 103.2(3) ?
    O4 Mo1 O1 . . 87.7(3) ?
    O5 Mo1 O2 . . 103.1(3) ?
    O4 Mo1 O2 . . 86.9(3) ?
    O1 Mo1 O2 . . 153.7(2) ?
    O5 Mo1 O3 . . 101.8(3) ?
    O4 Mo1 O3 . . 154.1(3) ?
    O1 Mo1 O3 . . 87.0(3) ?
    O2 Mo1 O3 . . 86.6(3) ?
    O5 Mo1 O19 . . 178.5(3) ?
    O4 Mo1 O19 . . 77.4(2) ?
    O1 Mo1 O19 . . 77.11(19) ?
    O2 Mo1 O19 . . 76.6(2) ?
    O3 Mo1 O19 . . 76.7(2) ?
    O9 Mo2 O8 . . 104.9(4) ?
    O9 Mo2 O1 . . 103.7(3) ?
    O8 Mo2 O1 . . 88.4(3) ?
    O9 Mo2 O6 . . 103.4(3) ?
    O8 Mo2 O6 . . 87.5(3) ?
    O1 Mo2 O6 . . 152.7(2) ?
    O9 Mo2 O7 . . 102.1(4) ?
    O8 Mo2 O7 . . 153.0(3) ?
    O1 Mo2 O7 . . 85.8(3) ?
    O6 Mo2 O7 . . 85.7(3) ?
    O9 Mo2 O19 . . 178.0(3) ?
    O8 Mo2 O19 . . 77.0(2) ?
    O1 Mo2 O19 . . 76.6(2) ?
    O6 Mo2 O19 . . 76.2(2) ?
    O7 Mo2 O19 . . 76.0(2) ?
    O24 Mo8 O27 . . 102.8(3) ?
    O24 Mo8 O26 . . 102.9(4) ?
    O27 Mo8 O26 . . 87.2(3) ?
    O24 Mo8 O25 . . 103.2(4) ?
    O27 Mo8 O25 . . 87.7(3) ?
    O26 Mo8 O25 . . 153.9(3) ?
    O24 Mo8 O21 . . 103.4(3) ?
    O27 Mo8 O21 . . 153.7(3) ?
    O26 Mo8 O21 . . 86.5(3) ?
    O25 Mo8 O21 . . 86.8(3) ?
    O24 Mo8 O29 . . 179.8(4) ?
    O27 Mo8 O29 . . 77.30(19) ?
    O26 Mo8 O29 . . 76.98(19) ?
    O25 Mo8 O29 . . 76.94(18) ?
    O21 Mo8 O29 . . 76.45(17) ?
    O15 Mo4 O11 . . 102.0(4) ?
    O15 Mo4 O13 . . 103.8(4) ?
    O11 Mo4 O13 . . 87.8(3) ?
    O15 Mo4 O14 . . 103.9(4) ?
    O11 Mo4 O14 . . 154.1(3) ?
    O13 Mo4 O14 . . 86.8(3) ?
    O15 Mo4 O2 . . 103.6(4) ?
    O11 Mo4 O2 . . 87.4(3) ?
    O13 Mo4 O2 . . 152.5(3) ?
    O14 Mo4 O2 . . 85.7(3) ?
    O15 Mo4 O19 . . 178.9(4) ?
    O11 Mo4 O19 . . 76.8(2) ?
    O13 Mo4 O19 . . 76.2(2) ?
    O14 Mo4 O19 . . 77.2(2) ?
    O2 Mo4 O19 . . 76.4(2) ?
    O20 Mo7 O22 . . 105.6(4) ?
    O20 Mo7 O21 . . 105.0(3) ?
    O22 Mo7 O21 . . 88.7(3) ?
    O20 Mo7 O23 . . 101.3(4) ?
    O22 Mo7 O23 . . 153.0(3) ?
    O21 Mo7 O23 . . 87.1(3) ?
    O20 Mo7 O27 . 2_565 101.8(3) ?
    O22 Mo7 O27 . 2_565 86.6(3) ?
    O21 Mo7 O27 . 2_565 153.1(3) ?
    O23 Mo7 O27 . 2_565 85.2(3) ?
    O20 Mo7 O29 . . 176.4(3) ?
    O22 Mo7 O29 . . 77.2(2) ?
    O21 Mo7 O29 . . 77.18(17) ?
    O23 Mo7 O29 . . 75.9(2) ?
    O27 Mo7 O29 2_565 . 75.94(18) ?
    O18 Mo6 O6 . . 103.3(3) ?
    O18 Mo6 O16 . . 103.5(4) ?
    O6 Mo6 O16 . . 87.7(3) ?
    O18 Mo6 O10 . . 102.7(4) ?
    O6 Mo6 O10 . . 87.2(3) ?
    O16 Mo6 O10 . . 153.8(3) ?
    O18 Mo6 O13 . . 103.9(3) ?
    O6 Mo6 O13 . . 152.8(2) ?
    O16 Mo6 O13 . . 86.5(3) ?
    O10 Mo6 O13 . . 86.3(3) ?
    O18 Mo6 O19 . . 179.3(4) ?
    O6 Mo6 O19 . . 76.9(2) ?
    O16 Mo6 O19 . . 77.1(2) ?
    O10 Mo6 O19 . . 76.7(2) ?
    O13 Mo6 O19 . . 75.9(2) ?
    O12 Mo3 O7 . . 104.5(4) ?
    O12 Mo3 O3 . . 104.3(4) ?
    O7 Mo3 O3 . . 88.2(3) ?
    O12 Mo3 O11 . . 102.5(4) ?
    O7 Mo3 O11 . . 153.0(3) ?
    O3 Mo3 O11 . . 86.2(3) ?
    O12 Mo3 O10 . . 102.6(4) ?
    O7 Mo3 O10 . . 87.3(3) ?
    O3 Mo3 O10 . . 153.0(3) ?
    O11 Mo3 O10 . . 85.8(3) ?
    O12 Mo3 O19 . . 178.3(4) ?
    O7 Mo3 O19 . . 76.9(2) ?
    O3 Mo3 O19 . . 76.8(2) ?
    O11 Mo3 O19 . . 76.2(2) ?
    O10 Mo3 O19 . . 76.2(2) ?
    O17 Mo5 O14 . . 104.5(5) ?
    O17 Mo5 O16 . . 102.5(4) ?
    O14 Mo5 O16 . . 88.1(3) ?
    O17 Mo5 O4 . . 104.5(4) ?
    O14 Mo5 O4 . . 87.4(3) ?
    O16 Mo5 O4 . . 152.9(3) ?
    O17 Mo5 O8 . . 102.9(5) ?
    O14 Mo5 O8 . . 152.6(3) ?
    O16 Mo5 O8 . . 85.9(3) ?
    O4 Mo5 O8 . . 85.9(3) ?
    O17 Mo5 O19 . . 178.4(4) ?
    O14 Mo5 O19 . . 76.9(2) ?
    O16 Mo5 O19 . . 76.6(2) ?
    O4 Mo5 O19 . . 76.4(2) ?
    O8 Mo5 O19 . . 75.8(2) ?
    O28 Mo9 O23 . . 104.6(5) ?
    O28 Mo9 O26 . . 103.5(4) ?
    O23 Mo9 O26 . . 88.0(3) ?
    O28 Mo9 O25 . 2_565 102.9(4) ?
    O23 Mo9 O25 . 2_565 86.8(3) ?
    O26 Mo9 O25 . 2_565 153.5(3) ?
    O28 Mo9 O22 . 2_565 102.3(5) ?
    O23 Mo9 O22 . 2_565 153.1(3) ?
    O26 Mo9 O22 . 2_565 86.6(3) ?
    O25 Mo9 O22 2_565 2_565 86.4(3) ?
    O28 Mo9 O29 . . 178.6(4) ?
    O23 Mo9 O29 . . 76.7(2) ?
    O26 Mo9 O29 . . 76.8(2) ?
    O25 Mo9 O29 2_565 . 76.73(19) ?
    O22 Mo9 O29 2_565 . 76.4(2) ?
    O32 S1 C2 . . 104.2(5) ?
    O32 S1 C1 . . 105.1(7) ?
    C2 S1 C1 . . 97.7(11) ?
    O33 S2A C4A . . 101.0(15) ?
    O33 S2A C3A . . 100.7(7) ?
    C4A S2A C3A . . 97.5(15) ?
    O33 S2B C4B . . 101.6(12) ?
    S2B C4B H4B1 . . 109.5 ?
    S2B C4B H4B2 . . 109.5 ?
    H4B1 C4B H4B2 . . 109.5 ?
    S2B C4B H4B3 . . 109.5 ?
    H4B1 C4B H4B3 . . 109.5 ?
    H4B2 C4B H4B3 . . 109.5 ?
    O34 S3 C6 . . 103.8(5) ?
    O34 S3 C5 . . 103.1(6) ?
    C6 S3 C5 . . 98.3(10) ?
    O35 S4 C8 . . 105.7(5) ?
    O35 S4 C7 . . 104.3(5) ?
    C8 S4 C7 . . 98.6(6) ?
    O36 S5 C10 . . 104.0(5) ?
    O36 S5 C9 . . 103.2(5) ?
    C10 S5 C9 . . 99.7(6) ?
    O37 S6 C11 . . 106.5(5) ?
    O37 S6 C12 . . 105.3(5) ?
    C11 S6 C12 . . 99.7(10) ?
    O38 S7 C13 . . 104.8(5) ?
    O38 S7 C14 . . 102.3(6) ?
    C13 S7 C14 . . 99.2(8) ?
    O39 S8 C15 . . 105.0(6) ?
    O39 S8 C16 . . 103.4(6) ?
    C15 S8 C16 . . 98.2(6) ?
    Mo1 O1 Mo2 . . 116.5(3) ?
    Mo1 O2 Mo4 . . 116.8(3) ?
    Mo3 O3 Mo1 . . 116.7(3) ?
    Mo1 O4 Mo5 . . 116.3(3) ?
    Mo6 O6 Mo2 . . 117.0(3) ?
    Mo3 O7 Mo2 . . 116.9(3) ?
    Mo2 O8 Mo5 . . 117.2(3) ?
    Mo6 O10 Mo3 . . 116.5(3) ?
    Mo4 O11 Mo3 . . 117.0(3) ?
    Mo4 O13 Mo6 . . 117.8(3) ?
    Mo4 O14 Mo5 . . 116.2(3) ?
    Mo6 O16 Mo5 . . 116.5(3) ?
    Mo1 O19 Mo3 . . 89.79(16) ?
    Mo1 O19 Mo4 . . 90.22(15) ?
    Mo3 O19 Mo4 . . 90.06(15) ?
    Mo1 O19 Mo6 . . 179.5(2) ?
    Mo3 O19 Mo6 . . 90.51(16) ?
    Mo4 O19 Mo6 . . 90.18(15) ?
    Mo1 O19 Mo2 . . 89.70(15) ?
    Mo3 O19 Mo2 . . 90.26(16) ?
    Mo4 O19 Mo2 . . 179.7(2) ?
    Mo6 O19 Mo2 . . 89.89(15) ?
    Mo1 O19 Mo5 . . 89.87(16) ?
    Mo3 O19 Mo5 . . 179.5(2) ?
    Mo4 O19 Mo5 . . 89.64(16) ?
    Mo6 O19 Mo5 . . 89.83(16) ?
    Mo2 O19 Mo5 . . 90.04(15) ?
    Mo7 O21 Mo8 . . 116.7(3) ?
    Mo7 O22 Mo9 . 2_565 116.7(3) ?
    Mo9 O23 Mo7 . . 117.0(3) ?
    Mo8 O25 Mo9 . 2_565 116.2(3) ?
    Mo8 O26 Mo9 . . 116.4(3) ?
    Mo8 O27 Mo7 . 2_565 116.4(3) ?
    Mo9 O29 Mo9 . 2_565 180.00(4) ?
    Mo9 O29 Mo8 . 2_565 90.16(3) ?
    Mo9 O29 Mo8 2_565 2_565 89.84(3) ?
    Mo9 O29 Mo8 . . 89.84(3) ?
    Mo9 O29 Mo8 2_565 . 90.16(3) ?
    Mo8 O29 Mo8 2_565 . 180.00(4) ?
    Mo9 O29 Mo7 . . 90.27(4) ?
    Mo9 O29 Mo7 2_565 . 89.73(4) ?
    Mo8 O29 Mo7 2_565 . 90.36(3) ?
    Mo8 O29 Mo7 . . 89.64(3) ?
    Mo9 O29 Mo7 . 2_565 89.73(4) ?
    Mo9 O29 Mo7 2_565 2_565 90.27(4) ?
    Mo8 O29 Mo7 2_565 2_565 89.64(3) ?
    Mo8 O29 Mo7 . 2_565 90.36(3) ?
    Mo7 O29 Mo7 . 2_565 180.0 ?
    S1 O32 Ce1 . . 137.2(4) ?
    S2C O33 S2B . . 51.3(9) ?
    S2C O33 Ce1 . . 119.9(10) ?
    S2A O33 Ce1 . . 136.0(7) ?
    S2B O33 Ce1 . . 168.8(6) ?
    S3 O34 Ce1 . . 131.5(3) ?
    S4 O35 Ce1 . . 136.2(4) ?
    S5 O36 Ce1 . . 133.1(3) ?
    S6 O37 Ce1 . . 125.4(3) ?
    S7 O38 Ce1 . . 132.4(4) ?
    S8 O39 Ce1 . . 140.7(4) ?
    S1 C1 H1A . . 109.5 ?
    S1 C1 H1B . . 109.5 ?
    H1A C1 H1B . . 109.5 ?
    S1 C1 H1C . . 109.5 ?
    H1A C1 H1C . . 109.5 ?
    H1B C1 H1C . . 109.5 ?
    S1 C2 H2A . . 109.5 ?
    S1 C2 H2B . . 109.5 ?
    H2A C2 H2B . . 109.5 ?
    S1 C2 H2C . . 109.5 ?
    H2A C2 H2C . . 109.5 ?
    H2B C2 H2C . . 109.5 ?
    S3 C5 H5A . . 109.5 ?
    S3 C5 H5B . . 109.5 ?
    H5A C5 H5B . . 109.5 ?
    S3 C5 H5C . . 109.5 ?
    H5A C5 H5C . . 109.5 ?
    H5B C5 H5C . . 109.5 ?
    S3 C6 H6A . . 109.5 ?
    S3 C6 H6B . . 109.5 ?
    H6A C6 H6B . . 109.5 ?
    S3 C6 H6C . . 109.5 ?
    H6A C6 H6C . . 109.5 ?
    H6B C6 H6C . . 109.5 ?
    S4 C7 H7A . . 109.5 ?
    S4 C7 H7B . . 109.5 ?
    H7A C7 H7B . . 109.5 ?
    S4 C7 H7C . . 109.5 ?
    H7A C7 H7C . . 109.5 ?
    H7B C7 H7C . . 109.5 ?
    S4 C8 H8A . . 109.5 ?
    S4 C8 H8B . . 109.5 ?
    H8A C8 H8B . . 109.5 ?
    S4 C8 H8C . . 109.5 ?
    H8A C8 H8C . . 109.5 ?
    H8B C8 H8C . . 109.5 ?
    S5 C9 H9A . . 109.5 ?
    S5 C9 H9B . . 109.5 ?
    H9A C9 H9B . . 109.5 ?
    S5 C9 H9C . . 109.5 ?
    H9A C9 H9C . . 109.5 ?
    H9B C9 H9C . . 109.5 ?
    S5 C10 H10A . . 109.5 ?
    S5 C10 H10B . . 109.5 ?
    H10A C10 H10B . . 109.5 ?
    S5 C10 H10C . . 109.5 ?
    H10A C10 H10C . . 109.5 ?
    H10B C10 H10C . . 109.5 ?
    S6 C11 H11A . . 109.5 ?
    S6 C11 H11B . . 109.5 ?
    H11A C11 H11B . . 109.5 ?
    S6 C11 H11C . . 109.5 ?
    H11A C11 H11C . . 109.5 ?
    H11B C11 H11C . . 109.5 ?
    S6 C12 H12A . . 109.5 ?
    S6 C12 H12B . . 109.5 ?
    H12A C12 H12B . . 109.5 ?
    S6 C12 H12C . . 109.5 ?
    H12A C12 H12C . . 109.5 ?
    H12B C12 H12C . . 109.5 ?
    S7 C13 H13A . . 109.5 ?
    S7 C13 H13B . . 109.5 ?
    H13A C13 H13B . . 109.5 ?
    S7 C13 H13C . . 109.5 ?
    H13A C13 H13C . . 109.5 ?
    H13B C13 H13C . . 109.5 ?
    S7 C14 H14A . . 109.5 ?
    S7 C14 H14B . . 109.5 ?
    H14A C14 H14B . . 109.5 ?
    S7 C14 H14C . . 109.5 ?
    H14A C14 H14C . . 109.5 ?
    H14B C14 H14C . . 109.5 ?
    S8 C15 H15A . . 109.5 ?
    S8 C15 H15B . . 109.5 ?
    H15A C15 H15B . . 109.5 ?
    S8 C15 H15C . . 109.5 ?
    H15A C15 H15C . . 109.5 ?
    H15B C15 H15C . . 109.5 ?
    S8 C16 H16A . . 109.5 ?
    S8 C16 H16B . . 109.5 ?
    H16A C16 H16B . . 109.5 ?
    S8 C16 H16C . . 109.5 ?
    H16A C16 H16C . . 109.5 ?
    H16B C16 H16C . . 109.5 ?
loop_
    _geom_hbond_atom_site_label_D
    _geom_hbond_atom_site_label_H
    _geom_hbond_atom_site_label_A
    _geom_hbond_site_symmetry_A
    _geom_hbond_distance_DH
    _geom_hbond_distance_HA
    _geom_hbond_distance_DA
    _geom_hbond_angle_DHA
    _geom_hbond_publ_flag
    C2 H2B O13 2_666 0.96 2.32 3.030(14) 130 yes
    C6 H6B O2 1_445 0.96 2.41 3.291(18) 153 yes
    C11 H11A O10 . 0.96 2.50 3.437(15) 166 yes
    C14 H14A O5 1_545 0.96 2.46 3.386(19) 163 yes
    C14 H14B O20 2_665 0.96 2.36 3.255(17) 154 yes
    C16 H16C O14 1_545 0.96 2.53 3.420(17) 154 yes
loop_
    _platon_squeeze_void_nr
    _platon_squeeze_void_average_x
    _platon_squeeze_void_average_y
    _platon_squeeze_void_average_z
    _platon_squeeze_void_volume
    _platon_squeeze_void_count_electrons
    _platon_squeeze_void_content
    1 0.000 0.500 0.500 505 121 ' '
_platon_squeeze_details
;
During the refinement of the structure, a difference map showed
electron density peaks representing a highly disordered molecule of
solvent used for crystallization (DMSO) which could not be modeled
successfully.
The program PLATON (Spek, 2009) indicated potential solvent accessible
voids of 500.0 \%A^3^.
The sub-routine SQUEEZE in PLATON was used to remove the contribution
of the electron density from the observed data. The crystal density,
F(000) value, the molar mass are given without contribution of this
electron density.
;
data_global
_journal_date_recd_electronic     2012-05-10
_journal_date_accepted     2012-06-07
_journal_name_full     'Acta Crystallographica, Section E'
_journal_year     2012
_journal_volume     68
_journal_issue      7
_journal_page_first     m938
_journal_page_last     m939
_journal_paper_category     QM
_journal_paper_doi     10.1107/S1600536812025949
_journal_coeditor_code     PV2546
_publ_contact_author_name     'Mohamed Salah Belkhiria'
_publ_contact_author_address
;
Laboratoire de Physico-Chimie des Mat\'eriaux, Universit\'e de Monastir,
Facult\'e des Sciences de Monastir, Tunisia.
;
_publ_contact_author_email     'salah_belkiria@yahoo.com'
_publ_contact_author_fax     '0021673500278'
_publ_contact_author_phone     '0021652776917'
_publ_section_title
;
Octakis(dimethyl sulfoxide-\k<i>O</i>)cerium(III)
\m~6~-oxido-dodeca-\m~2~-oxido-hexaoxidohexamolybdate(VI)
dimethyl sulfoxide tetrasolvate
;
loop_
    _publ_author_name
    _publ_author_footnote
    _publ_author_address
    'Ben Kh\'elifa, Arbia' .
;
Laboratoire de Physico-Chimie des Mat\'eriaux, Universit\'e de Monastir,
Facult\'e des Sciences de Monastir, Tunisia
;
    'Giorgi, Michel' .
;
Spectropole, Universit\'e d'\Aix-Marseille,
Facult\'e des Science St-J\'er\^ome,
Avenue Escadrille Normandie-Niemen, 13397 Marseille cedex 20, France
;
    'Belkhiria, Mohamed Salah' .
;
Laboratoire de Physico-Chimie des Mat\'eriaux, Universit\'e de Monastir,
Facult\'e des Sciences de Monastir, Tunisia
;
_publ_section_synopsis     .
