# Supplementary material for: Octa­kis(dimethyl sulfoxide-κO)cerium(III) μ6-oxido-dodeca-μ2-oxido-hexa­oxidohexa­molybdate(VI) dimethyl sulfoxide tetrasolvate
Source: Acta Crystallogr Sect E Struct Rep Online. 2012 Jun 16;68(Pt 7):m938–9. doi: 10.1107/S1600536812025949 (PMC3393199; doi:10.1107/S1600536812025949)
Supplement: Supplementary file 2 [file e-68-0m938-Isup2.hkl]

#
# h,k,l, Fc-squared, Fo-squared, sigma(Fo-squared) and status flag
#
data_I
_shelx_title ' cemodmsoamb2 in P -1                               '
_shelx_refln_list_code   4
_shelx_F_calc_maximum    411.35
_exptl_crystal_F_000    2000.00
_reflns_d_resolution_high    0.7709
 
loop_
 _symmetry_equiv_pos_as_xyz
 x,y,z
 -x,-y,-z
 
_cell_length_a 13.45900
_cell_length_b  15.4688
_cell_length_c  17.6599
_cell_angle_alpha   90.281
_cell_angle_beta   98.468
_cell_angle_gamma  115.580
 
_shelx_F_squared_multiplier     1.000
 
loop_
 _refln_index_h
 _refln_index_k
 _refln_index_l
 _refln_F_squared_calc
 _refln_F_squared_meas
 _refln_F_squared_sigma
 _refln_observed_status
 _refln_sint/lambda
   3   0   0     6596.97     5817.85    249.53 o   0.12529
   4   0   0      421.12      337.73     82.02 o   0.16705
   5   0   0    34004.91    31816.39    911.86 o   0.20882
   6   0   0     8450.79     9351.72    267.20 o   0.25058
   7   0   0    10792.47     9680.59    267.90 o   0.29234
   8   0   0       13.62       80.86     44.84 o   0.33411
   9   0   0     2395.99     2322.42     86.44 o   0.37587
  10   0   0     4195.77     4321.94    184.27 o   0.41764
  11   0   0      612.62      634.16     42.41 o   0.45940
  12   0   0      133.64      117.43     36.60 o   0.50116
  13   0   0     1010.44     1121.86    111.84 o   0.54293
  14   0   0      270.85      170.09     53.89 o   0.58469
  15   0   0        5.62       78.22     60.04 o   0.62645
 -15   1   0     1157.60     1354.74    104.96 o   0.61159
 -14   1   0      283.72      332.52     77.93 o   0.56989
 -13   1   0      770.86     1007.74     76.51 o   0.52820
 -12   1   0       20.37       26.42     33.25 o   0.48652
 -11   1   0      210.37      171.13    140.34 o   0.44486
 -10   1   0     7752.83     7625.78    217.22 o   0.40322
  -9   1   0     6648.80     6262.32    187.00 o   0.36160
  -8   1   0      689.76      643.81     37.96 o   0.32003
  -7   1   0     4019.10     4129.15    150.02 o   0.27851
  -6   1   0     1970.83     1956.23     77.98 o   0.23708
  -5   1   0     2827.87     2673.57    158.84 o   0.19579
  -4   1   0    26990.59    26537.56    771.08 o   0.15475
  -3   1   0      639.00      575.91     51.51 o   0.11424
   2   1   0     4409.05     3781.44    160.23 o   0.10437
   3   1   0    44810.75    43685.20   1339.36 o   0.14466
   4   1   0     4864.82     5260.77    185.08 o   0.18561
   5   1   0    13174.50    12205.00    374.70 o   0.22685
   6   1   0    14779.16    16859.78    461.66 o   0.26825
   7   1   0    23983.45    21479.65    564.98 o   0.30975
   8   1   0    14689.79    13410.80    356.55 o   0.35131
   9   1   0     1303.44     1173.93     59.35 o   0.39292
  10   1   0     4538.49     4714.81    139.77 o   0.43456
  11   1   0     5037.15     4848.19    163.97 o   0.47621
  12   1   0      395.48      371.65     68.08 o   0.51789
  13   1   0      260.09      240.97     51.71 o   0.55958
  14   1   0      410.17      379.39     58.71 o   0.60128
  15   1   0      153.21      166.96    155.37 o   0.64298
 -16   2   0       60.00      182.94     85.86 o   0.64006
 -15   2   0        0.96        0.00    110.22 o   0.59852
 -14   2   0        7.00       87.75     55.93 o   0.55702
 -13   2   0     1385.32     1362.06     66.64 o   0.51556
 -12   2   0     4731.98     5147.21    215.81 o   0.47416
 -11   2   0     1712.15     1594.42     59.68 o   0.43282
 -10   2   0      690.23      515.60     39.16 o   0.39158
  -9   2   0     8089.74     7828.04    243.54 o   0.35045
  -8   2   0     2693.51     2938.46    105.26 o   0.30950
  -7   2   0     8143.49     7879.70    238.46 o   0.26880
  -6   2   0     4155.76     4435.40    213.17 o   0.22849
  -5   2   0    22560.10    22252.43    631.55 o   0.18880
  -4   2   0     8748.49     8563.00    306.45 o   0.15024
  -3   2   0    12388.63    11960.16    443.09 o   0.11397
  -2   2   0     6767.09     6340.60    309.18 o   0.08302
   0   2   0    15842.54    14868.26   1637.31 o   0.07188
   1   2   0     6534.31     5714.21    261.08 o   0.09766
   2   2   0    40819.51    46169.18   1868.85 o   0.13189
   3   2   0    13371.32    13750.05    499.13 o   0.16953
   5   2   0     7690.00     8255.97    264.49 o   0.24880
   6   2   0     2028.89     1882.31     89.31 o   0.28933
   7   2   0      374.63      247.79     36.54 o   0.33017
   8   2   0     1303.55     1133.76     61.45 o   0.37121
   9   2   0     5607.61     5299.43    161.01 o   0.41240
  10   2   0     1718.63     1655.38     64.05 o   0.45370
  11   2   0     2721.03     2784.69    130.14 o   0.49507
  12   2   0      348.20      220.64     59.27 o   0.53650
  13   2   0     1150.45     1252.08     71.85 o   0.57799
  14   2   0      357.92      233.47     63.91 o   0.61950
 -16   3   0      617.89      457.80     88.87 o   0.62859
 -15   3   0        6.67        0.00    119.06 o   0.58737
 -14   3   0      913.64      735.00    100.55 o   0.54622
 -13   3   0     1132.07     1072.37     55.27 o   0.50517
 -12   3   0     8117.11     8970.79    275.87 o   0.46425
 -11   3   0     8064.50     8177.34    252.85 o   0.42350
 -10   3   0        6.42        0.00    104.15 o   0.38297
  -9   3   0     5075.21     4483.94    141.36 o   0.34273
  -8   3   0    10299.98     8664.38    252.90 o   0.30290
  -7   3   0     5190.27     4808.42    151.24 o   0.26368
  -6   3   0    52430.21    48011.55   1276.01 o   0.22536
  -5   3   0     1936.71     1380.29    173.20 o   0.18852
  -4   3   0    64483.59    51747.20   1438.47 o   0.15421
  -3   3   0     5037.80     4000.85    166.70 o   0.12454
  -1   3   0      777.03     2675.96    108.25 o   0.09712
   0   3   0     1551.87     3195.29   1455.15 o   0.10783
   1   3   0    11997.65    16981.49    850.24 o   0.13156
   2   3   0    33803.52    31220.57    899.99 o   0.16272
   3   3   0     1819.81     2553.35    144.87 o   0.19783
   4   3   0    15283.97    14101.01    417.40 o   0.23513
   5   3   0    31669.21    28335.42    780.94 o   0.27372
   6   3   0      135.09       46.52     28.45 o   0.31312
   7   3   0      722.70      563.56     51.63 o   0.35307
   8   3   0     8402.22     7717.38    226.09 o   0.39340
   9   3   0     8591.51     8883.84    258.40 o   0.43399
  10   3   0    11149.75     9558.56    272.29 o   0.47479
  11   3   0      185.27      247.55     38.17 o   0.51575
  12   3   0      175.06      213.97     33.03 o   0.55682
  13   3   0       41.07       24.05     71.97 o   0.59799
  14   3   0       58.31      178.31    213.55 o   0.63924
 -16   4   0       36.40       89.24    100.56 o   0.61901
 -15   4   0        4.69       22.26     54.92 o   0.57823
 -14   4   0       16.80       23.37     36.91 o   0.53760
 -13   4   0     4268.55     4360.40    239.04 o   0.49717
 -12   4   0     5001.08     5514.32    167.79 o   0.45697
 -11   4   0      531.27      472.03     44.28 o   0.41708
 -10   4   0     5470.54     5452.22    170.01 o   0.37760
  -9   4   0     4117.59     3857.99    122.36 o   0.33866
  -8   4   0     9776.79     9248.96    276.52 o   0.30048
  -7   4   0     3729.68     3736.76    119.12 o   0.26340
  -6   4   0    51596.34    43879.85   1244.73 o   0.22794
  -5   4   0    67022.93    60428.01   1753.99 o   0.19499
  -4   4   0     9856.84     8321.15    421.93 o   0.16605
  -3   4   0     9877.43    10344.00   1765.32 o   0.14358
  -1   4   0    13883.06    14748.77    485.41 o   0.13100
   0   4   0     1764.81     2483.49    141.58 o   0.14377
   1   4   0    14335.71    17337.58    898.39 o   0.16632
   2   4   0      553.86      861.75    266.77 o   0.19531
   3   4   0    15929.82    13999.35    479.61 o   0.22830
   4   4   0     6515.83     6629.61    212.48 o   0.26378
   5   4   0     2181.62     2597.49    154.60 o   0.30088
   6   4   0     4619.44     4687.65    152.35 o   0.33906
   7   4   0     1229.90     1235.91     54.95 o   0.37801
   8   4   0     6923.26     7036.27    200.43 o   0.41750
   9   4   0     2167.09     2195.09     80.87 o   0.45739
  10   4   0     3745.48     3842.92    134.38 o   0.49759
  11   4   0      571.08      351.51    100.90 o   0.53803
  12   4   0      398.49      521.24     54.81 o   0.57866
  13   4   0      115.93      138.56    110.96 o   0.61943
 -16   5   0      334.02      333.21     77.06 o   0.61138
 -15   5   0      227.46      171.87     57.70 o   0.57121
 -14   5   0       63.73      189.96     52.14 o   0.53129
 -13   5   0      554.22      488.84     56.71 o   0.49167
 -12   5   0      587.68      435.32     55.02 o   0.45243
 -11   5   0      531.24      550.50     42.84 o   0.41369
 -10   5   0     3966.06     3856.45    121.75 o   0.37560
  -9   5   0     5058.84     4722.69    190.48 o   0.33838
  -8   5   0     2810.63     2444.78    117.88 o   0.30235
  -7   5   0    35931.45    35135.55    915.59 o   0.26798
  -6   5   0      220.32       62.08     35.46 o   0.23602
  -5   5   0    33088.76    30888.18    816.63 o   0.20756
  -2   5   0    24963.76    23885.92    659.46 o   0.16169
  -1   5   0    21846.55    19166.42    602.99 o   0.16576
   0   5   0    15345.18    15065.91    521.10 o   0.17971
   1   5   0     1257.70      972.82    104.40 o   0.20150
   2   5   0      286.64     1460.62    120.84 o   0.22891
   3   5   0      930.30      973.91     43.35 o   0.26016
   4   5   0     6726.00     6922.43    219.13 o   0.29403
   5   5   0    58551.50    54562.48   1668.57 o   0.32972
   6   5   0      720.13      617.05     34.23 o   0.36670
   7   5   0     2808.00     2598.22     87.58 o   0.40461
   8   5   0     1451.00     1193.44     58.61 o   0.44321
   9   5   0     6312.13     6663.94    223.86 o   0.48234
  10   5   0      405.50      265.84     58.29 o   0.52187
  11   5   0      464.54      436.89     56.70 o   0.56173
  12   5   0      683.64      513.77    104.42 o   0.60185
  13   5   0       10.71        0.00    153.56 o   0.64218
 -17   6   0       54.83       97.31    131.06 o   0.64551
 -16   6   0        2.42      123.81     66.34 o   0.60580
 -15   6   0     1270.43     1235.53    122.07 o   0.56640
 -14   6   0     1175.63     1353.60     81.71 o   0.52735
 -13   6   0     1002.91     1086.66     67.76 o   0.48876
 -12   6   0      329.01      348.15     50.59 o   0.45073
 -11   6   0      723.76      531.99     47.98 o   0.41342
 -10   6   0      469.44      474.19     52.14 o   0.37704
  -9   6   0      417.76      359.94     47.15 o   0.34190
  -8   6   0     1004.42     1027.45     67.62 o   0.30842
  -7   6   0     7057.01     6734.42    209.65 o   0.27719
  -6   6   0    17787.84    15836.43    455.48 o   0.24907
  -5   6   0     6462.92     6396.39    240.46 o   0.22523
  -4   6   0    23347.46    19797.27    795.02 o   0.20714
  -3   6   0      822.08      905.73     54.47 o   0.19640
  -2   6   0     2167.89     1972.12     82.42 o   0.19424
  -1   6   0     2348.76     2489.08    248.44 o   0.20093
   0   6   0     1342.21     1465.90    106.34 o   0.21565
   1   6   0     8239.21     9382.06    419.29 o   0.23691
   2   6   0     3203.78     7090.29    325.82 o   0.26312
   3   6   0    23179.13    22561.29    690.24 o   0.29297
   4   6   0      641.17     1355.12    226.20 o   0.32545
   5   6   0     5804.95     5181.56    159.98 o   0.35985
   6   6   0    12210.04    12342.89    347.20 o   0.39567
   7   6   0     1285.76     1583.36     70.22 o   0.43256
   8   6   0      888.03      709.73     36.50 o   0.47026
   9   6   0      242.20      231.11     38.69 o   0.50860
  10   6   0      320.83      257.18     37.01 o   0.54744
  11   6   0      567.61      404.98    116.02 o   0.58668
  12   6   0       14.54        0.00    160.47 o   0.62625
 -17   7   0      234.65      252.06    108.20 o   0.64122
 -16   7   0      185.94      435.64    110.66 o   0.60232
 -15   7   0      542.51      653.37     98.25 o   0.56383
 -14   7   0     1875.57     1875.56    108.78 o   0.52585
 -13   7   0        2.89       14.52     59.26 o   0.48848
 -12   7   0     5984.70     5928.85    193.87 o   0.45188
 -11   7   0      970.39     1269.90     66.04 o   0.41625
 -10   7   0     1926.74     1855.71    106.63 o   0.38187
  -9   7   0      361.36      427.07     65.19 o   0.34911
  -8   7   0      326.29      207.13     52.04 o   0.31846
  -7   7   0     4319.18     3891.52    139.06 o   0.29059
  -6   7   0      131.80      276.47     44.30 o   0.26637
  -5   7   0    14511.72    13711.94    389.01 o   0.24690
  -4   7   0      647.17      941.57     61.31 o   0.23334
  -3   7   0    26352.88    23566.12    699.52 o   0.22678
  -2   7   0    14299.76    12570.83    370.87 o   0.22781
  -1   7   0     8755.06     8508.01    278.08 o   0.23633
   0   7   0     4890.25     3967.44    154.14 o   0.25159
   1   7   0       10.87       64.07     46.23 o   0.27245
   2   7   0     2791.83     3248.96    238.64 o   0.29775
   3   7   0     8046.80    11131.71    533.86 o   0.32644
   4   7   0    64327.64    64755.83   4262.87 o   0.35772
   5   7   0      397.97      405.72     73.86 o   0.39096
   6   7   0      332.70      237.75     42.34 o   0.42570
   7   7   0     1363.02     1104.48     84.55 o   0.46161
   8   7   0      119.59      120.30     44.25 o   0.49844
   9   7   0     2056.21     1911.42    129.39 o   0.53598
  10   7   0      116.86       49.00     77.18 o   0.57411
  11   7   0      271.45      302.58    153.94 o   0.61272
 -17   8   0       98.13      226.41    112.61 o   0.63892
 -16   8   0      338.97      498.14    188.23 o   0.60097
 -15   8   0       79.71      145.10     65.28 o   0.56355
 -14   8   0      336.31      487.60     74.33 o   0.52680
 -13   8   0      678.23      799.29     69.76 o   0.49084
 -12   8   0       51.51        0.00     97.99 o   0.45587
 -11   8   0     4848.19     4496.50    142.28 o   0.42214
 -10   8   0       10.09        0.00     78.62 o   0.38997
  -9   8   0     6691.28     5784.81    168.72 o   0.35978
  -8   8   0      134.41      184.49     51.81 o   0.33210
  -7   8   0    10322.88     9112.17    255.04 o   0.30762
  -6   8   0     8384.42     7808.35    237.47 o   0.28715
  -5   8   0     4519.47     4528.13    150.69 o   0.27161
  -4   8   0     5576.19     6916.17    231.05 o   0.26187
  -3   8   0       66.21       70.04     30.61 o   0.25859
  -2   8   0     1982.00     2185.04    102.36 o   0.26201
  -1   8   0      617.84      781.90     54.11 o   0.27188
   0   8   0     1157.82     1359.85     68.36 o   0.28753
   1   8   0    12473.91    13915.15    709.72 o   0.30809
   2   8   0     6451.96     7508.40   1067.31 o   0.33265
   3   8   0     4484.35     5166.09    563.11 o   0.36039
   4   8   0      649.38      838.37     41.13 o   0.39063
   5   8   0     5654.75     7121.54    585.82 o   0.42283
   6   8   0      652.38      689.34     72.37 o   0.45659
   7   8   0     3684.66     4078.27    187.95 o   0.49158
   8   8   0        3.76       49.46     82.36 o   0.52756
   9   8   0        3.17        0.00    218.51 o   0.56433
  10   8   0     1017.53      769.15    129.26 o   0.60176
  11   8   0        0.13        0.00    146.49 o   0.63972
 -17   9   0      459.99      394.00     89.03 o   0.63864
 -16   9   0      433.52      552.92    121.55 o   0.60176
 -15   9   0     1402.69     1627.91    107.03 o   0.56556
 -14   9   0        2.20      130.80    114.85 o   0.53018
 -13   9   0     1139.45      946.60     94.96 o   0.49580
 -12   9   0      110.74      122.26     49.27 o   0.46263
 -11   9   0      524.13      680.09     49.52 o   0.43096
 -10   9   0     4176.12     4335.68    140.57 o   0.40114
  -9   9   0      275.45      259.86     70.36 o   0.37361
  -8   9   0    28350.82    27448.80    703.45 o   0.34893
  -7   9   0      314.30      529.07     44.08 o   0.32772
  -6   9   0      909.68      931.53     52.86 o   0.31071
  -5   9   0    10055.14     8775.81    245.22 o   0.29861
  -4   9   0      241.44      256.18     30.60 o   0.29204
  -3   9   0     5323.90     4845.38    151.39 o   0.29136
  -2   9   0     9587.96     8913.21    258.26 o   0.29662
  -1   9   0    22020.74    20521.70    647.35 o   0.30752
   0   9   0     3620.97     3709.01    207.71 o   0.32348
   1   9   0      198.03      524.28    111.65 o   0.34379
   2   9   0      713.96     1416.21    244.75 o   0.36775
   3   9   0     8387.98    10101.66    503.30 o   0.39469
   4   9   0     3106.64     3024.68    156.89 o   0.42403
   5   9   0     3193.35     3388.66    175.93 o   0.45532
   6   9   0     2876.50     2441.75    213.68 o   0.48817
   7   9   0       36.83       87.30     97.08 o   0.52231
   8   9   0     6343.04     6039.48    284.56 o   0.55748
   9   9   0      106.43     3661.93   4671.77 o   0.59350
  10   9   0        0.71        0.00    338.15 o   0.63024
 -17  10   0        1.26        7.30     91.74 o   0.64038
 -16  10   0      365.53      486.35     92.18 o   0.60470
 -15  10   0      456.19      583.46     74.51 o   0.56984
 -14  10   0      164.39      230.02     63.35 o   0.53597
 -13  10   0       58.40       97.03    111.69 o   0.50329
 -12  10   0     2237.41     2431.70     91.73 o   0.47204
 -11  10   0     2036.24     2090.19     81.05 o   0.44253
 -10  10   0     1636.37     1600.65     87.93 o   0.41512
  -9  10   0       80.82       88.86     37.46 o   0.39028
  -8  10   0     7778.33     7645.92    246.58 o   0.36850
  -7  10   0    12404.01    11777.64    330.90 o   0.35037
  -6  10   0       36.86      182.74     55.58 o   0.33646
  -5  10   0      108.88      132.50     37.48 o   0.32734
  -4  10   0     6341.33     6072.12    184.12 o   0.32339
  -3  10   0     1800.53     1525.47     85.22 o   0.32480
  -2  10   0     4755.64     5092.43    236.28 o   0.33152
  -1  10   0     1757.60     1672.32    114.02 o   0.34322
   0  10   0    12792.02    11974.78    400.25 o   0.35942
   1  10   0     2194.02     2695.93    149.29 o   0.37954
   2  10   0      900.64     1138.26     70.03 o   0.40300
   3  10   0     1963.13     2078.44     88.98 o   0.42925
   4  10   0      861.89      956.02    113.42 o   0.45782
   5  10   0     1352.85     1185.86    141.93 o   0.48828
   6  10   0     2250.58     2406.78    153.90 o   0.52032
   7  10   0       14.67       22.61    103.19 o   0.55366
   8  10   0      243.10     3165.84   4319.52 o   0.58807
   9  10   0     1161.52      837.74    206.82 o   0.62338
 -17  11   0      279.24      405.33    153.23 o   0.64413
 -16  11   0       15.71       41.83     86.45 o   0.60974
 -15  11   0        5.34       27.89     68.53 o   0.57633
 -14  11   0        6.10        0.00    100.95 o   0.54407
 -13  11   0     1257.49     1433.08     88.53 o   0.51318
 -12  11   0      120.41      197.51     53.94 o   0.48394
 -11  11   0     1608.56     1602.95     92.93 o   0.45664
 -10  11   0     2804.48     2500.26    106.36 o   0.43166
  -9  11   0     3777.14     3742.85    125.78 o   0.40943
  -8  11   0      899.25      653.29     67.81 o   0.39041
  -7  11   0     1312.61     1239.72     64.75 o   0.37509
  -6  11   0     6152.91     5782.40    176.98 o   0.36395
  -5  11   0    12714.86    12240.54    333.23 o   0.35737
  -4  11   0     2184.65     2020.85     75.09 o   0.35561
  -3  11   0     5733.28     5411.30    168.25 o   0.35873
  -2  11   0     3938.63     3749.44    135.98 o   0.36661
  -1  11   0    10392.78    11071.21    359.71 o   0.37896
   0  11   0        4.44       60.68     36.44 o   0.39536
   1  11   0     1530.61     1331.90     84.02 o   0.41532
   2  11   0      136.99      137.47     50.29 o   0.43837
   3  11   0     1563.45     1656.61    111.66 o   0.46403
   4  11   0     2106.18     2156.17    147.27 o   0.49191
   5  11   0      853.45      734.32     85.35 o   0.52164
   6  11   0       19.04      596.37   1819.84 o   0.55294
   7  11   0     1915.22     3237.96   2705.66 o   0.58554
   8  11   0       20.93      146.40    159.00 o   0.61924
 -17  12   0      234.76      243.18    137.36 o   0.64984
 -16  12   0      377.29      497.15    197.31 o   0.61684
 -15  12   0       16.66       99.55     67.21 o   0.58496
 -14  12   0      454.33      501.93     91.35 o   0.55439
 -13  12   0      121.81      180.03     55.83 o   0.52536
 -12  12   0     3503.00     3429.62    160.16 o   0.49815
 -11  12   0      230.81      134.28     43.78 o   0.47306
 -10  12   0     1935.01     2112.65     84.95 o   0.45046
  -9  12   0     2556.18     2315.71     90.34 o   0.43073
  -8  12   0      931.55      733.47     64.75 o   0.41428
  -7  12   0       15.99       32.50     48.58 o   0.40152
  -6  12   0     2648.64     2594.70    117.16 o   0.39280
  -5  12   0     2892.28     2781.31    134.64 o   0.38841
  -4  12   0     3655.13     3536.94    117.43 o   0.38848
  -3  12   0     6859.06     6581.12    218.59 o   0.39301
  -2  12   0     1089.31     1273.27     78.93 o   0.40186
  -1  12   0      354.33      470.05    118.16 o   0.41474
   0  12   0     6814.67     6895.47    250.35 o   0.43130
   1  12   0      210.73      154.74     43.79 o   0.45113
   2  12   0    10375.27     9825.97    377.10 o   0.47382
   3  12   0     2215.38     2186.20    315.29 o   0.49897
   4  12   0     2652.92     2875.99    193.66 o   0.52625
   5  12   0      847.38      687.41    134.16 o   0.55533
   6  12   0      193.73      275.11    291.11 o   0.58594
   7  12   0       15.33        0.00    149.52 o   0.61786
 -16  13   0       62.78       59.61     94.52 o   0.62593
 -15  13   0      360.24      539.85    104.00 o   0.59563
 -14  13   0      825.29     1153.85    123.87 o   0.56680
 -13  13   0     1492.24     1363.67    106.84 o   0.53966
 -12  13   0        3.91       19.11     47.92 o   0.51449
 -11  13   0     2040.89     1941.25    126.52 o   0.49157
 -10  13   0      302.10      394.31     54.72 o   0.47125
  -9  13   0       18.81       56.19     42.45 o   0.45388
  -8  13   0      808.84      623.03     62.60 o   0.43980
  -7  13   0       73.25      179.11     61.82 o   0.42933
  -6  13   0     1096.52      889.61     58.73 o   0.42275
  -5  13   0      823.82      804.56     57.16 o   0.42023
  -4  13   0      571.65      580.25     55.13 o   0.42185
  -3  13   0      253.62      244.67     51.56 o   0.42757
  -2  13   0      664.22      722.79     89.18 o   0.43722
  -1  13   0       71.06       49.73     63.96 o   0.45055
   0  13   0     8743.42     8875.61    362.97 o   0.46724
   1  13   0      315.06      454.02     68.10 o   0.48695
   2  13   0      562.49      677.44    149.79 o   0.50934
   3  13   0     4428.27     3962.52    506.20 o   0.53405
   4  13   0       24.12        0.00    114.98 o   0.56079
   5  13   0       84.25      141.31     88.71 o   0.58928
   6  13   0       43.27      113.48    143.56 o   0.61927
 -16  14   0       42.84       12.47    128.03 o   0.63691
 -15  14   0      110.87      175.56    117.82 o   0.60825
 -14  14   0        5.79       91.51     69.94 o   0.58117
 -13  14   0      411.05      365.26     67.32 o   0.55592
 -12  14   0       66.57      129.83    100.88 o   0.53275
 -11  14   0     1875.80     2041.13     92.34 o   0.51194
 -10  14   0     1723.29     1972.47     84.60 o   0.49379
  -9  14   0       75.31      197.18     46.10 o   0.47861
  -8  14   0       77.14       59.43     39.17 o   0.46669
  -7  14   0     2488.02     2111.75     83.24 o   0.45827
  -6  14   0     1015.86      822.92     55.39 o   0.45356
  -5  14   0      174.02      199.96     39.24 o   0.45267
  -4  14   0       22.49       42.89     40.03 o   0.45562
  -3  14   0      375.99      380.49     48.35 o   0.46234
  -2  14   0       49.80      261.94    151.33 o   0.47267
  -1  14   0      243.45      277.97     52.47 o   0.48637
   0  14   0      348.80      642.48     96.73 o   0.50318
   1  14   0     6092.48     5615.29    238.63 o   0.52280
   2  14   0      508.08      414.61     33.22 o   0.54491
   3  14   0     1506.65     1539.04    131.53 o   0.56923
   4  14   0      341.80      338.10    100.13 o   0.59549
   5  14   0      565.20      319.33     91.87 o   0.62345
 -16  15   0     1445.52     1741.71    333.64 o   0.64971
 -15  15   0       69.81      336.52    108.73 o   0.62269
 -14  15   0      759.46      899.51    112.35 o   0.59737
 -13  15   0       65.93      149.95     75.81 o   0.57397
 -12  15   0        2.88       85.48     58.23 o   0.55275
 -11  15   0        9.92        0.00    163.22 o   0.53395
 -10  15   0      800.02      585.31     62.67 o   0.51785
  -9  15   0      267.08      287.68     45.12 o   0.50470
  -8  15   0       95.29      101.83    184.11 o   0.49473
  -7  15   0     3033.02     2719.32    107.53 o   0.48815
  -6  15   0      325.86      272.41     44.41 o   0.48508
  -5  15   0      164.79      149.21    148.20 o   0.48560
  -4  15   0      848.73      819.22     62.75 o   0.48969
  -3  15   0       72.69       79.44     59.92 o   0.49727
  -2  15   0      851.05      611.64     57.76 o   0.50818
  -1  15   0     1454.69     1274.00     76.81 o   0.52222
   0  15   0      196.54     1803.21   3159.51 o   0.53913
   1  15   0      464.24      422.65     73.85 o   0.55865
   2  15   0      144.67      157.30     74.16 o   0.58053
   3  15   0       12.13      119.61    181.14 o   0.60450
   4  15   0        8.08       68.59    104.09 o   0.63034
 -15  16   0      180.43      210.44     95.07 o   0.63882
 -14  16   0      231.21      213.81    135.76 o   0.61524
 -13  16   0      663.00      738.50    133.44 o   0.59365
 -12  16   0      889.82      894.44     84.60 o   0.57430
 -11  16   0       35.72      169.97     82.71 o   0.55741
 -10  16   0       98.07      228.41     67.61 o   0.54322
  -9  16   0       39.56       94.86     75.57 o   0.53193
  -8  16   0     1051.02     1260.81    159.46 o   0.52374
  -7  16   0      451.89      463.93     78.45 o   0.51879
  -6  16   0     2909.85     2943.58    120.23 o   0.51718
  -5  16   0      429.38      376.70     67.52 o   0.51893
  -4  16   0     4077.94     4130.61    150.61 o   0.52402
  -3  16   0       60.73       97.44     99.03 o   0.53234
  -2  16   0       37.96       39.20     69.63 o   0.54376
  -1  16   0      777.23      956.85    136.65 o   0.55807
   0  16   0       89.13       45.24     92.11 o   0.57507
   1  16   0        2.65      215.02    148.62 o   0.59452
   2  16   0       84.69       33.31     97.24 o   0.61619
   3  16   0       21.50        0.00    161.64 o   0.63985
 -14  17   0        9.80      178.33    146.06 o   0.63464
 -13  17   0       10.84        0.00    252.40 o   0.61481
 -12  17   0       34.41      111.73    112.73 o   0.59724
 -11  17   0      412.57      500.37    110.32 o   0.58215
 -10  17   0       32.30       27.84     78.35 o   0.56973
  -9  17   0       53.28      222.01     92.15 o   0.56015
  -8  17   0      478.14      461.83    157.39 o   0.55356
  -7  17   0      984.05      999.46    172.88 o   0.55008
  -6  17   0       28.51      257.53     71.40 o   0.54975
  -5  17   0       99.88      469.26    733.00 o   0.55259
  -4  17   0        6.81      164.99     71.20 o   0.55855
  -3  17   0     1873.94     1530.20    153.76 o   0.56752
  -2  17   0        6.89        0.00    125.37 o   0.57938
  -1  17   0      711.46      697.23     99.40 o   0.59394
   0  17   0      399.61      517.37    143.62 o   0.61101
   1  17   0     1833.71     1979.12    278.90 o   0.63039
 -13  18   0       45.36        0.00    216.22 o   0.63729
 -12  18   0       44.55      195.00    324.25 o   0.62142
 -11  18   0      163.98      137.14     85.88 o   0.60801
 -10  18   0      276.12      360.68     90.46 o   0.59722
  -9  18   0      790.17      842.31    131.18 o   0.58921
  -8  18   0      556.64      804.75    133.33 o   0.58407
  -7  18   0      727.56      833.17    365.58 o   0.58190
  -6  18   0      448.84      651.97    416.77 o   0.58272
  -5  18   0     1342.00     1332.52    166.00 o   0.58652
  -4  18   0       90.25      228.06    136.92 o   0.59324
  -3  18   0      203.93      412.14    211.88 o   0.60279
  -2  18   0      398.89      448.13    107.97 o   0.61503
  -1  18   0      738.14      805.00    166.39 o   0.62981
   0  18   0        5.80        2.29    202.01 o   0.64695
 -12  19   0     1052.16     1107.22    169.67 o   0.64669
 -11  19   0        1.37      179.21    176.96 o   0.63485
 -10  19   0       86.81      268.76     97.81 o   0.62558
  -9  19   0      282.36      331.98    110.43 o   0.61899
  -8  19   0      414.38      251.89    112.31 o   0.61517
  -7  19   0       47.42       72.39    101.38 o   0.61418
  -6  19   0       64.08        9.83    100.73 o   0.61602
  -5  19   0       92.61      108.39    132.06 o   0.62068
  -4  19   0      105.34        0.00    144.64 o   0.62808
  -3  19   0       72.06      176.81    110.54 o   0.63813
  -9  20   0       79.82       79.88    206.43 o   0.64939
  -8  20   0      329.82      732.86    275.06 o   0.64677
  -7  20   0       81.06       35.04    222.99 o   0.64684
  -6  20   0        5.94       27.86    148.60 o   0.64961
   6 -20   1        4.49      196.98    207.62 o   0.64963
   7 -20   1       48.52       54.64    133.98 o   0.64718
   8 -20   1      259.54      752.47    238.55 o   0.64742
   2 -19   1     1556.20     1117.45    287.64 o   0.64965
   3 -19   1      262.25      233.03    158.93 o   0.63735
   4 -19   1       67.73      126.65    344.53 o   0.62760
   5 -19   1       83.57      144.06    370.03 o   0.62051
   6 -19   1      382.41      423.78     79.76 o   0.61618
   7 -19   1       55.55      103.32    104.77 o   0.61466
   8 -19   1      171.85      204.12    108.08 o   0.61598
   9 -19   1        0.64        0.00    201.83 o   0.62011
  10 -19   1       26.51      165.82     85.30 o   0.62700
  11 -19   1      657.25      889.06    181.60 o   0.63656
  12 -19   1        8.49      132.32    249.80 o   0.64868
   0 -18   1     1277.40     1275.09    288.71 o   0.64538
   1 -18   1      506.83      746.32    440.00 o   0.62851
   2 -18   1      446.14      417.55    104.20 o   0.61403
   3 -18   1       59.19       95.17    102.01 o   0.60210
   4 -18   1      636.44      794.30    210.05 o   0.59287
   5 -18   1      113.03      164.91     62.16 o   0.58648
   6 -18   1      641.70      730.53    433.49 o   0.58302
   7 -18   1        2.23        4.36     70.29 o   0.58255
   8 -18   1       54.86      120.11     81.27 o   0.58506
   9 -18   1      106.34      302.63     81.62 o   0.59052
  10 -18   1       17.82        0.00    147.47 o   0.59885
  11 -18   1      150.50      192.31     77.16 o   0.60993
  12 -18   1      293.87      443.13    201.92 o   0.62362
  13 -18   1      108.01      101.98    107.09 o   0.63974
  -2 -17   1      280.49        0.00    190.54 o   0.64983
  -1 -17   1      197.00      553.34    431.10 o   0.62859
   0 -17   1     2957.44     2955.53    329.47 o   0.60948
   1 -17   1     1905.67     1615.98    138.24 o   0.59270
   2 -17   1     1245.69     1034.93     95.68 o   0.57845
   3 -17   1        5.15       50.41     79.69 o   0.56692
   4 -17   1      103.87      100.21     70.35 o   0.55830
   5 -17   1     1356.98     1540.77     96.02 o   0.55270
   6 -17   1       43.61       26.67     53.88 o   0.55022
   7 -17   1      984.79     1079.65    113.16 o   0.55090
   8 -17   1       76.48      192.37    121.84 o   0.55474
   9 -17   1       73.84      283.67    174.46 o   0.56167
  10 -17   1     1677.45     2113.59    178.51 o   0.57157
  11 -17   1      841.43      606.52     81.64 o   0.58429
  12 -17   1      116.16      128.30    135.97 o   0.59966
  13 -17   1        3.87      138.53     89.82 o   0.61748
  14 -17   1      273.67      214.81    209.65 o   0.63754
  -3 -16   1       18.62       90.47    140.05 o   0.63758
  -2 -16   1     1970.36     1718.99    350.46 o   0.61415
  -1 -16   1      393.41      281.25     95.03 o   0.59274
   0 -16   1     1210.29     1058.55    111.95 o   0.57358
   1 -16   1      198.16      287.76    251.30 o   0.55689
   2 -16   1      100.19       61.03     53.24 o   0.54291
   3 -16   1     2124.62     2046.37    113.60 o   0.53186
   4 -16   1      107.33      122.41     92.20 o   0.52390
   5 -16   1      357.31      540.46     57.69 o   0.51920
   6 -16   1      485.72      473.32     51.06 o   0.51783
   7 -16   1       28.63       35.93     84.15 o   0.51982
   8 -16   1      237.51      189.28    102.65 o   0.52514
   9 -16   1       15.33        0.00    156.08 o   0.53368
  10 -16   1     1204.69      970.38     74.67 o   0.54530
  11 -16   1     1802.93     1878.90    111.66 o   0.55979
  12 -16   1     1229.79     1273.02    134.44 o   0.57696
  13 -16   1      265.75      149.24    124.16 o   0.59656
  14 -16   1      222.48      298.56     91.43 o   0.61836
  15 -16   1      191.96      219.97    168.25 o   0.64214
  -4 -15   1     1705.77     1701.79    763.58 o   0.62784
  -3 -15   1      582.79      553.24    254.86 o   0.60223
  -2 -15   1      366.20      248.98    105.07 o   0.57850
  -1 -15   1        0.13      117.44    137.66 o   0.55690
   0 -15   1      271.50      174.75    131.91 o   0.53768
   1 -15   1      704.79      446.25     57.12 o   0.52111
   2 -15   1       74.44      159.66     64.70 o   0.50744
   3 -15   1     2422.37     2408.73    124.62 o   0.49691
   4 -15   1     1681.54     2033.74     95.36 o   0.48973
   5 -15   1       99.46      118.10     36.69 o   0.48605
   6 -15   1     2556.07     2397.49     97.42 o   0.48594
   7 -15   1      353.85      287.03     44.58 o   0.48940
   8 -15   1        3.13        0.00    245.16 o   0.49637
   9 -15   1     4888.54     5376.95    257.41 o   0.50670
  10 -15   1      765.76      673.69     76.84 o   0.52018
  11 -15   1     1092.71     1039.83    116.91 o   0.53658
  12 -15   1      128.19      116.66     59.22 o   0.55565
  13 -15   1      280.25      382.76     93.09 o   0.57711
  14 -15   1      312.84      385.20    107.60 o   0.60071
  15 -15   1      127.80      147.44     85.69 o   0.62621
  -6 -14   1     1639.80     2011.20    273.50 o   0.64998
  -5 -14   1     1304.81     1095.21    247.33 o   0.62073
  -4 -14   1        1.21       14.46    198.91 o   0.59298
  -3 -14   1      183.73      233.88     80.92 o   0.56696
  -2 -14   1       27.10       62.71     62.16 o   0.54290
  -1 -14   1      617.84      576.21    102.03 o   0.52108
   0 -14   1     1332.59     1123.07     90.22 o   0.50180
   1 -14   1      840.53      845.84     80.16 o   0.48535
   2 -14   1      471.31      419.01     57.96 o   0.47203
   3 -14   1       13.05        8.06     46.20 o   0.46212
   4 -14   1     2474.55     2477.45     91.02 o   0.45583
   5 -14   1      759.46      788.28     50.83 o   0.45332
   6 -14   1     3124.07     2948.58    104.48 o   0.45465
   7 -14   1     9294.78     8992.10    265.28 o   0.45978
   8 -14   1      211.28      171.91     42.59 o   0.46859
   9 -14   1      718.43      789.71     84.74 o   0.48089
  10 -14   1     8312.91     8861.57    325.69 o   0.49640
  11 -14   1      751.52      901.01     79.10 o   0.51484
  12 -14   1       52.18       61.15     63.49 o   0.53590
  13 -14   1       28.60      110.59     68.58 o   0.55930
  14 -14   1      140.40      192.36    273.86 o   0.58475
  15 -14   1      107.03      215.90    129.54 o   0.61199
  16 -14   1       18.59       57.67    100.84 o   0.64080
  -7 -13   1      512.97      395.12    235.73 o   0.64747
  -6 -13   1      663.92      314.34    103.24 o   0.61634
  -5 -13   1     1103.57     1209.94    182.58 o   0.58654
  -4 -13   1      274.96      309.81    201.67 o   0.55826
  -3 -13   1     3730.00     3940.43    385.33 o   0.53177
  -2 -13   1     5672.12     5098.28    218.14 o   0.50734
  -1 -13   1      144.40      140.60     45.06 o   0.48528
   0 -13   1      914.12      979.92    108.76 o   0.46592
   1 -13   1      432.87      456.93     84.19 o   0.44962
   2 -13   1       24.67       86.70     68.42 o   0.43672
   3 -13   1      543.32      600.40     62.23 o   0.42752
   4 -13   1     8433.17     7665.27    242.29 o   0.42227
   5 -13   1    15064.49    14903.82    423.83 o   0.42112
   6 -13   1      158.25      133.94     39.61 o   0.42410
   7 -13   1     1101.18     1088.78     59.58 o   0.43112
   8 -13   1     4398.92     4650.58    179.25 o   0.44200
   9 -13   1      462.14      406.60     43.15 o   0.45645
  10 -13   1       41.34       83.47     41.10 o   0.47415
  11 -13   1     2509.09     2264.52    109.02 o   0.49475
  12 -13   1       19.95       63.38     41.34 o   0.51790
  13 -13   1      823.96     1003.56     85.38 o   0.54329
  14 -13   1      326.85      363.29    110.84 o   0.57060
  15 -13   1        4.66        0.00    174.08 o   0.59958
  16 -13   1       12.63      116.69    201.69 o   0.63000
  -8 -12   1       26.24       66.91    257.96 o   0.64762
  -7 -12   1      370.64      326.59    177.03 o   0.61473
  -6 -12   1      716.69      864.02    134.29 o   0.58298
  -5 -12   1      859.04     1194.93    326.98 o   0.55256
  -4 -12   1      455.00      284.47     81.40 o   0.52371
  -3 -12   1      513.60      580.27    185.30 o   0.49670
  -2 -12   1     2328.33     2435.13    173.68 o   0.47184
  -1 -12   1    14822.80    13680.00    460.69 o   0.44949
   0 -12   1     1570.25     1429.31     72.34 o   0.43005
   1 -12   1      107.76      175.49     64.96 o   0.41392
   2 -12   1       23.94       49.62     31.48 o   0.40151
   3 -12   1      405.95      423.86     43.25 o   0.39316
   4 -12   1      153.77      122.21     51.38 o   0.38914
   5 -12   1    37734.45    35680.84    907.25 o   0.38958
   6 -12   1    14174.50    14016.98    375.97 o   0.39446
   7 -12   1      196.18      108.29     40.39 o   0.40363
   8 -12   1      123.86      111.21     38.95 o   0.41681
   9 -12   1      717.64      588.64     48.31 o   0.43362
  10 -12   1      225.61      173.74     47.69 o   0.45366
  11 -12   1       22.29       31.98     43.21 o   0.47653
  12 -12   1     1633.37     1638.17     79.09 o   0.50184
  13 -12   1       46.87       26.19     56.59 o   0.52924
  14 -12   1      642.89      731.48     83.01 o   0.55842
  15 -12   1      778.13     1006.97    110.54 o   0.58911
  16 -12   1        0.16       46.70    133.80 o   0.62110
  -8 -11   1      391.33      320.72    135.13 o   0.61592
  -7 -11   1        9.88       97.28    115.93 o   0.58237
  -6 -11   1       20.85        9.47     85.92 o   0.54994
  -5 -11   1        9.93      300.63    116.37 o   0.51885
  -4 -11   1     7534.43     7374.22    379.02 o   0.48935
  -3 -11   1     5965.90     6028.55    250.42 o   0.46175
  -2 -11   1      241.69      432.33    157.12 o   0.43641
  -1 -11   1     1556.56     1460.85     89.87 o   0.41374
   0 -11   1       13.53       90.40     37.69 o   0.39420
   1 -11   1      180.16      384.32     77.28 o   0.37827
   2 -11   1      141.47      165.82     27.56 o   0.36644
   3 -11   1    40908.57    36824.86   1028.58 o   0.35911
   4 -11   1     7548.98     7130.64    206.46 o   0.35655
   5 -11   1     1886.79     1833.02     96.79 o   0.35886
   6 -11   1    15706.18    15588.47    421.35 o   0.36596
   7 -11   1      130.81      205.21     38.74 o   0.37757
   8 -11   1     3807.94     3781.66    119.18 o   0.39329
   9 -11   1      963.05      791.64     48.16 o   0.41266
  10 -11   1     1003.68      987.39     85.41 o   0.43518
  11 -11   1       86.37      118.31     43.48 o   0.46040
  12 -11   1      255.46      284.02     56.52 o   0.48789
  13 -11   1       37.95      115.39     57.32 o   0.51730
  14 -11   1       29.27      116.84     59.19 o   0.54832
  15 -11   1     1010.14      931.53     95.77 o   0.58068
  16 -11   1      531.45      624.79    113.69 o   0.61418
  17 -11   1      139.60      167.16    188.50 o   0.64864
  -9 -10   1       16.57        0.00    149.10 o   0.61990
  -8 -10   1      562.21      685.76     95.14 o   0.58471
  -7 -10   1     1076.51     1480.82    200.56 o   0.55045
  -6 -10   1     5191.37     5596.26    329.16 o   0.51729
  -5 -10   1     1338.29     1532.38    377.13 o   0.48546
  -4 -10   1     1459.58     2730.76    852.27 o   0.45524
  -3 -10   1     5267.47     4769.16    205.38 o   0.42698
  -2 -10   1     7464.51     6669.09    260.32 o   0.40107
  -1 -10   1       37.13       64.05     53.56 o   0.37801
   0 -10   1     5057.87     5165.47    210.05 o   0.35836
   1 -10   1     1375.19     2573.43    318.79 o   0.34269
   2 -10   1     1730.17     1696.98     89.76 o   0.33157
   3 -10   1     1777.75     1828.53     66.87 o   0.32547
   4 -10   1    38694.98    36583.14   1030.95 o   0.32467
   5 -10   1     9673.09     9083.84    257.92 o   0.32920
   6 -10   1     7702.64     6799.75    194.77 o   0.33887
   7 -10   1     1885.55     1665.30     85.76 o   0.35324
   8 -10   1    18493.36    17996.29    473.34 o   0.37176
   9 -10   1     9087.19     8576.37    238.10 o   0.39387
  10 -10   1      234.17      190.88     42.05 o   0.41897
  11 -10   1     1038.95     1031.78     80.14 o   0.44658
  12 -10   1      361.46      437.64     53.07 o   0.47626
  13 -10   1      208.69      240.42     77.12 o   0.50764
  14 -10   1     2602.90     3101.42    177.39 o   0.54043
  15 -10   1      490.87      516.26     89.90 o   0.57438
  16 -10   1      426.29      651.11    118.33 o   0.60931
  17 -10   1        3.44      453.45    354.19 o   0.64504
 -10  -9   1       30.51        9.46    184.12 o   0.62660
  -9  -9   1     1017.13     1003.16    139.28 o   0.58997
  -8  -9   1     2649.93     2021.18    168.98 o   0.55408
  -7  -9   1     5251.76     5698.06    254.31 o   0.51906
  -6  -9   1      150.96      333.31    128.94 o   0.48511
  -5  -9   1    10640.74     9927.37    387.99 o   0.45247
  -4  -9   1      906.85     1397.33    433.15 o   0.42144
  -3  -9   1     1584.94     1428.88     81.48 o   0.39241
  -2  -9   1       59.12      156.37     82.25 o   0.36585
  -1  -9   1     6636.05     6853.69    236.08 o   0.34234
   0  -9   1     6476.12     5856.87    224.37 o   0.32254
   1  -9   1      378.92      462.57     69.69 o   0.30718
   2  -9   1    19818.02    20581.72    579.61 o   0.29695
   3  -9   1      478.63      729.71     51.29 o   0.29237
   4  -9   1      226.07      135.05     39.04 o   0.29372
   5  -9   1     1088.32     1458.02     69.38 o   0.30092
   6  -9   1     1084.75      858.60    115.65 o   0.31356
   7  -9   1    17994.10    17712.86    472.68 o   0.33103
   8  -9   1     8329.03     7896.50    224.10 o   0.35260
   9  -9   1     6369.36     6485.09    207.63 o   0.37757
  10  -9   1     2061.49     1892.98     75.93 o   0.40532
  11  -9   1       25.38        0.00     90.27 o   0.43531
  12  -9   1      640.42      746.19     56.79 o   0.46711
  13  -9   1     1074.68     1088.97     82.65 o   0.50038
  14  -9   1     1729.32     1833.54    119.76 o   0.53484
  15  -9   1     3321.34     3766.93    187.70 o   0.57028
  16  -9   1      489.35      553.72     98.31 o   0.60652
  17  -9   1       86.59      156.97     97.64 o   0.64344
 -11  -8   1      131.72      198.25    182.55 o   0.63595
 -10  -8   1       16.43      258.43    191.28 o   0.59808
  -9  -8   1     3372.68     2951.48    210.20 o   0.56076
  -8  -8   1     2141.69     2014.74    135.19 o   0.52412
  -7  -8   1     5377.09     5185.26    214.58 o   0.48829
  -6  -8   1     1070.15     1192.39    160.34 o   0.45349
  -5  -8   1     2714.87     2664.25    144.42 o   0.41995
  -4  -8   1     1832.09     1856.06    105.12 o   0.38802
  -3  -8   1     1358.95     1258.27     83.06 o   0.35811
  -2  -8   1     4723.75     6424.74    597.63 o   0.33078
  -1  -8   1    12665.70    14302.75    962.68 o   0.30673
   0  -8   1    46633.04    47930.19   3750.99 o   0.28676
   1  -8   1    12239.87    11591.89    353.53 o   0.27179
   2  -8   1      389.23      464.22     53.29 o   0.26268
   3  -8   1     6208.37     5500.85    173.95 o   0.26003
   4  -8   1     6706.49     6333.12    190.29 o   0.26405
   5  -8   1     9371.74     8365.21    256.29 o   0.27443
   6  -8   1     1095.37      986.62     58.43 o   0.29051
   7  -8   1    22439.43    19361.80    500.15 o   0.31139
   8  -8   1    10784.60    10167.03    273.74 o   0.33619
   9  -8   1    10875.73    10338.09    289.35 o   0.36410
  10  -8   1     5295.99     5255.87    169.31 o   0.39447
  11  -8   1      583.48      554.72     52.94 o   0.42677
  12  -8   1       60.25        0.00    112.13 o   0.46059
  13  -8   1     5804.74     6368.57    203.40 o   0.49562
  14  -8   1      369.38      401.65     70.24 o   0.53163
  15  -8   1     1566.63     1597.56    202.34 o   0.56843
  16  -8   1      965.49      904.57     95.15 o   0.60587
  17  -8   1       30.06      283.63    142.03 o   0.64384
 -12  -7   1        9.78        0.00    184.58 o   0.64783
 -11  -7   1      112.87      419.62    310.38 o   0.60891
 -10  -7   1     2815.57     2054.72    221.41 o   0.57040
  -9  -7   1     1676.63     1873.48    104.20 o   0.53237
  -8  -7   1     4040.05     4006.32    158.39 o   0.49495
  -7  -7   1      901.82      921.73     63.58 o   0.45828
  -6  -7   1      406.75      367.94     45.73 o   0.42256
  -5  -7   1        4.89      145.60    169.91 o   0.38804
  -4  -7   1     3459.94     3334.06    305.90 o   0.35509
  -3  -7   1    13051.78    12412.90    583.30 o   0.32417
  -2  -7   1    30465.71    29942.82   1057.03 o   0.29593
  -1  -7   1    20994.79    20142.61    636.65 o   0.27120
   0  -7   1      423.82     3316.69    841.19 o   0.25103
   1  -7   1      491.52      384.28     44.69 o   0.23657
   2  -7   1      229.50      167.10     36.89 o   0.22893
   3  -7   1     2478.64     1992.97     82.64 o   0.22877
   4  -7   1    18099.30    15024.39    431.67 o   0.23612
   5  -7   1      172.37       28.73     42.60 o   0.25032
   6  -7   1     7252.64     6920.10    222.38 o   0.27028
   7  -7   1     1635.59     1805.89     74.84 o   0.29485
   8  -7   1     9322.82     8060.91    230.61 o   0.32297
   9  -7   1     1840.78     1655.73     76.22 o   0.35379
  10  -7   1     1286.78     1170.57     87.40 o   0.38667
  11  -7   1     6562.44     6492.51    206.96 o   0.42113
  12  -7   1      673.03      647.41     51.43 o   0.45681
  13  -7   1      191.71      184.35     48.21 o   0.49345
  14  -7   1     2945.95     2950.52    131.72 o   0.53084
  15  -7   1      799.97      877.53    111.79 o   0.56884
  16  -7   1        1.17       77.62    110.81 o   0.60734
  17  -7   1       91.19      292.15    133.56 o   0.64624
 -12  -6   1      940.21     1181.27    271.88 o   0.62233
 -11  -6   1      376.82      262.42     80.86 o   0.58284
 -10  -6   1      850.01      731.63     90.95 o   0.54368
  -9  -6   1     2679.66     2087.85     97.93 o   0.50495
  -8  -6   1     1970.17     1926.77    153.03 o   0.46673
  -7  -6   1      400.61      584.79     52.23 o   0.42918
  -6  -6   1      673.33      998.23    116.46 o   0.39249
  -5  -6   1    19882.43    18960.64    814.67 o   0.35690
  -4  -6   1      970.87     1056.71     88.10 o   0.32280
  -3  -6   1      339.46     1264.20    424.16 o   0.29071
  -2  -6   1       16.16      195.26     80.22 o   0.26137
  -1  -6   1    30077.28    27314.35    870.89 o   0.23580
   0  -6   1      523.84      621.55     43.77 o   0.21536
   1  -6   1    40724.63    34354.01    955.26 o   0.20160
   2  -6   1    18319.40    17376.84    501.36 o   0.19595
   3  -6   1     2381.97     1917.55     73.93 o   0.19910
   4  -6   1    16243.87    16389.23    464.53 o   0.21064
   5  -6   1      898.11     1117.87    213.56 o   0.22932
   6  -6   1      488.75      456.09     35.91 o   0.25356
   7  -6   1       95.11       53.63     31.39 o   0.28194
   8  -6   1    20909.20    19384.24    527.95 o   0.31333
   9  -6   1     3156.27     3404.22    122.82 o   0.34691
  10  -6   1      333.25      232.07     42.11 o   0.38211
  11  -6   1      592.05      519.19     45.47 o   0.41852
  12  -6   1     1199.23     1036.22     59.78 o   0.45584
  13  -6   1      432.30      385.45     62.72 o   0.49388
  14  -6   1      114.19      216.72     71.73 o   0.53248
  15  -6   1     1253.31     1229.14     85.47 o   0.57152
  16  -6   1       33.21       81.31     72.16 o   0.61092
 -13  -5   1     1246.78     1076.70    338.60 o   0.63817
 -12  -5   1       95.99      206.90    105.45 o   0.59790
 -11  -5   1     2629.98     2694.38    121.21 o   0.55786
 -10  -5   1       34.10      101.93     31.89 o   0.51808
  -9  -5   1      413.16      490.54     52.90 o   0.47865
  -8  -5   1      310.20      306.36     31.20 o   0.43964
  -7  -5   1      462.77      340.48     31.93 o   0.40120
  -6  -5   1      248.82      697.89     57.80 o   0.36348
  -5  -5   1     9863.01     8103.14    234.32 o   0.32675
  -4  -5   1     3569.69     3289.33    131.48 o   0.29138
  -3  -5   1      984.12     1226.73     93.30 o   0.25792
  -2  -5   1     3067.55     4126.12    384.08 o   0.22724
  -1  -5   1     8736.45    11877.91   1713.56 o   0.20059
   0  -5   1     1245.11     1724.49    331.61 o   0.17980
   1  -5   1     4509.38     4155.28    206.38 o   0.16705
   2  -5   1    72084.82    58420.72   1703.85 o   0.16423
   3  -5   1    51258.39    44434.44   1198.81 o   0.17183
   4  -5   1       30.51       71.98     99.23 o   0.18860
   5  -5   1    24811.33    20983.98    556.89 o   0.21237
   6  -5   1     1351.35     1422.36    123.05 o   0.24108
   7  -5   1       65.28        1.16     32.60 o   0.27318
   8  -5   1    11292.55    10887.30    321.20 o   0.30761
   9  -5   1    41419.32    38850.77   1013.47 o   0.34367
  10  -5   1     4119.61     4372.68    158.37 o   0.38090
  11  -5   1      196.24      137.48     38.35 o   0.41898
  12  -5   1     1037.59     1226.76    115.58 o   0.45771
  13  -5   1       80.61      106.37     45.61 o   0.49692
  14  -5   1     2061.58     1999.48     95.01 o   0.53653
  15  -5   1      377.16      579.25     80.28 o   0.57643
  16  -5   1       88.76      273.85     80.96 o   0.61659
 -13  -4   1      968.20      889.50    208.60 o   0.61541
 -12  -4   1      906.57      734.02     57.83 o   0.57469
 -11  -4   1       78.36      201.18     71.01 o   0.53413
 -10  -4   1      120.97      244.91     39.55 o   0.49378
  -9  -4   1       30.47       42.94     35.54 o   0.45368
  -8  -4   1      245.69      224.72     29.98 o   0.41391
  -7  -4   1       13.15       15.38     42.45 o   0.37457
  -6  -4   1      234.98      240.64     25.87 o   0.33582
  -5  -4   1     9354.40     8883.90    307.70 o   0.29788
  -4  -4   1     4797.42     4683.94    169.66 o   0.26112
  -3  -4   1     4312.10     4929.81    259.55 o   0.22609
  -2  -4   1      812.78      703.01     60.75 o   0.19376
  -1  -4   1     6644.25     5868.94    401.90 o   0.16570
   1  -4   1    51557.98    51282.73   2265.74 o   0.13323
   2  -4   1    18843.95    13689.38    455.95 o   0.13464
   3  -4   1    32377.71    31749.26    894.42 o   0.14831
   4  -4   1     9579.19     9409.37    456.94 o   0.17132
   5  -4   1     8348.13     7161.27    252.49 o   0.20049
   6  -4   1     3600.44     4012.32    181.90 o   0.23351
   7  -4   1     8220.95     6778.04    222.49 o   0.26898
   8  -4   1     2150.17     2132.64     79.38 o   0.30604
   9  -4   1     1781.32     1898.51    104.41 o   0.34417
  10  -4   1      477.83      442.04     49.30 o   0.38307
  11  -4   1       34.59       34.11     53.55 o   0.42251
  12  -4   1     1818.65     1791.66     71.69 o   0.46236
  13  -4   1     2449.10     2538.59     94.65 o   0.50252
  14  -4   1      415.20      256.76     74.55 o   0.54293
  15  -4   1       13.11       63.04     63.24 o   0.58352
  16  -4   1       37.35       78.94     80.73 o   0.62427
 -14  -3   1      511.82      465.22    133.28 o   0.63515
 -13  -3   1      468.57      714.60    144.63 o   0.59395
 -12  -3   1      866.75     1038.47     55.68 o   0.55284
 -11  -3   1     1794.75     1868.24     83.17 o   0.51183
 -10  -3   1     2472.93     2109.11     96.77 o   0.47096
  -9  -3   1     2752.38     2475.94     84.12 o   0.43026
  -8  -3   1      477.15      662.24     41.98 o   0.38978
  -7  -3   1     7381.00     7252.14    208.45 o   0.34961
  -6  -3   1     1056.88     1147.84     76.28 o   0.30986
  -5  -3   1     8382.38     7866.37    239.85 o   0.27071
  -4  -3   1     4772.90     5127.54    176.66 o   0.23248
  -3  -3   1    24016.77    24441.60   1485.28 o   0.19569
  -2  -3   1    32123.34    46263.50   5222.12 o   0.16135
  -1  -3   1    12416.84    13407.65   1005.45 o   0.13138
   0  -3   1      249.12      259.58     30.13 o   0.10943
   1  -3   1      291.74     2145.59    159.71 o   0.10089
   2  -3   1    11301.52    15933.90    526.62 o   0.10895
   3  -3   1    28875.62    22375.94    714.07 o   0.13058
   4  -3   1    26165.11    24396.91    764.08 o   0.16037
   5  -3   1        5.16        0.00     55.11 o   0.19462
   6  -3   1     1196.35     1402.66     76.36 o   0.23134
   7  -3   1      158.81      115.46     39.41 o   0.26954
   8  -3   1    16152.51    15044.06    410.96 o   0.30867
   9  -3   1     9934.83    10279.15    371.77 o   0.34840
  10  -3   1     1358.69     1372.16     56.59 o   0.38857
  11  -3   1      339.62      271.65     34.69 o   0.42904
  12  -3   1      742.61      755.82     69.93 o   0.46973
  13  -3   1     3237.66     3562.98    176.37 o   0.51060
  14  -3   1      927.39      800.80     69.15 o   0.55160
  15  -3   1        5.91       28.72     51.31 o   0.59271
  16  -3   1        1.18        0.00    135.08 o   0.63390
 -14  -2   1      426.00      338.95     94.89 o   0.61541
 -13  -2   1      159.49      166.67     83.41 o   0.57394
 -12  -2   1       27.47       51.86     35.14 o   0.53252
 -11  -2   1      121.91      106.98     31.14 o   0.49116
 -10  -2   1     2138.27     2550.23     92.72 o   0.44986
  -9  -2   1      588.58      506.25     33.84 o   0.40867
  -8  -2   1       89.13       50.33     55.17 o   0.36760
  -7  -2   1       86.82       56.02     23.92 o   0.32671
  -6  -2   1     7454.90     6915.63    206.42 o   0.28607
  -5  -2   1    43453.70    39458.81   1053.57 o   0.24581
  -4  -2   1     1614.82     1181.82     62.44 o   0.20614
  -3  -2   1     8093.82     6419.49    225.74 o   0.16750
  -2  -2   1    18802.26    23836.85   4714.57 o   0.13080
  -1  -2   1       89.33      177.00     25.33 o   0.09822
   0  -2   1     1525.98      813.85    213.18 o   0.07533
   2  -2   1     6168.45     5573.04    258.94 o   0.09053
   3  -2   1      134.60      163.72     54.71 o   0.12119
   4  -2   1     5016.17     3400.59    149.54 o   0.15706
   5  -2   1     7551.17     6897.67    235.73 o   0.19529
   6  -2   1     1303.91     2070.30    156.23 o   0.23472
   7  -2   1      960.10      842.21     51.50 o   0.27485
   8  -2   1     2394.75     1816.21    106.59 o   0.31540
   9  -2   1     1638.95     1620.53     76.57 o   0.35623
  10  -2   1     2597.02     2490.30     87.13 o   0.39725
  11  -2   1     9061.87     9592.19    298.40 o   0.43842
  12  -2   1     1745.68     1524.01     74.32 o   0.47969
  13  -2   1      670.75      783.81     61.20 o   0.52103
  14  -2   1      648.71      702.30     60.01 o   0.56244
  15  -2   1       70.98       77.03     67.03 o   0.60390
  16  -2   1      242.15      383.67    465.70 o   0.64540
 -15  -1   1       16.71       74.78    311.96 o   0.63885
 -14  -1   1       59.96        0.00    129.50 o   0.59719
 -13  -1   1     1494.86     1467.47     78.25 o   0.55554
 -12  -1   1       40.32      126.45     43.98 o   0.51392
 -11  -1   1     1326.87     1671.97     69.98 o   0.47231
 -10  -1   1      177.24      215.66     31.80 o   0.43074
  -9  -1   1      239.73      160.47     34.82 o   0.38920
  -8  -1   1     6210.06     5821.18    172.99 o   0.34772
  -7  -1   1      673.78      533.70     42.65 o   0.30632
  -6  -1   1     9276.78     9774.62    278.65 o   0.26503
  -5  -1   1      113.38      248.60     79.45 o   0.22392
  -4  -1   1    34696.71    28119.97    771.76 o   0.18310
  -3  -1   1   100660.39    95844.88   4984.26 o   0.14284
  -2  -1   1     3022.20     2622.51    186.55 o   0.10376
   3  -1   1    68302.92    65777.27   2346.49 o   0.12210
   4  -1   1    22163.94    25771.35    715.98 o   0.16187
   5  -1   1       27.23      188.17     50.44 o   0.20245
   6  -1   1    33583.83    30963.89    858.29 o   0.24342
   7  -1   1    14368.21    12128.27    343.83 o   0.28463
   8  -1   1     4642.97     4271.87    138.68 o   0.32598
   9  -1   1    12055.09    11368.06    317.02 o   0.36742
  10  -1   1     5951.05     5194.82    156.47 o   0.40893
  11  -1   1      397.00      392.60     36.66 o   0.45048
  12  -1   1     2587.71     2742.45    130.02 o   0.49207
  13  -1   1     2452.06     2084.10     89.59 o   0.53369
  14  -1   1       11.43        0.00    111.85 o   0.57533
  15  -1   1       77.87      159.37     96.02 o   0.61698
 -15   0   1        2.02       17.88     57.77 o   0.62234
 -14   0   1      434.66      473.72     55.34 o   0.58063
 -13   0   1      466.42      356.87     63.62 o   0.53892
 -12   0   1       91.23       62.94     34.26 o   0.49721
 -11   0   1     1824.77     1553.54     71.83 o   0.45553
 -10   0   1      241.43      289.33     36.85 o   0.41385
  -9   0   1      868.09      945.26     51.55 o   0.37220
  -8   0   1     1449.23     1018.60     43.55 o   0.33057
  -7   0   1     4656.35     4556.17    142.63 o   0.28898
  -6   0   1    15322.50    15259.03    432.80 o   0.24745
  -5   0   1     1217.20      869.68     61.44 o   0.20602
  -4   0   1    23295.43    21350.12    636.34 o   0.16475
  -3   0   1     2794.56     4725.81    158.48 o   0.12382
  -2   0   1    25982.95    29974.02   1004.35 o   0.08371
   3   0   1     8695.67     8490.68   1097.04 o   0.13309
   4   0   1       86.22       96.49     28.54 o   0.17413
   5   0   1     7172.16     9174.89    297.53 o   0.21544
   6   0   1     1888.54     1340.54     56.32 o   0.25690
   7   0   1    33291.41    33566.09    998.89 o   0.29845
   8   0   1    31145.04    28306.05    725.10 o   0.34004
   9   0   1      399.87      375.29     31.40 o   0.38168
  10   0   1     8805.61     8256.02    246.17 o   0.42334
  11   0   1       27.13       67.63     32.96 o   0.46502
  12   0   1      156.34      212.05     42.40 o   0.50671
  13   0   1      592.12      563.13     60.22 o   0.54841
  14   0   1     1495.41     1176.68    142.48 o   0.59012
  15   0   1      526.87      656.26     82.66 o   0.63184
 -16   1   1       11.39      401.89    704.09 o   0.64918
 -15   1   1       10.81       97.18     50.68 o   0.60751
 -14   1   1      163.47      139.91     43.88 o   0.56586
 -13   1   1     2259.00     2329.50     94.33 o   0.52423
 -12   1   1       10.50      111.03     32.70 o   0.48262
 -11   1   1      125.55      211.49     40.28 o   0.44104
 -10   1   1     3357.58     3206.74    103.38 o   0.39949
  -9   1   1     6722.70     6333.40    184.67 o   0.35800
  -8   1   1     3092.19     2986.29    108.90 o   0.31658
  -7   1   1     6862.65     5842.31    174.82 o   0.27527
  -6   1   1     8513.44     7728.61    245.28 o   0.23411
  -5   1   1     4823.68     5526.08    266.40 o   0.19321
  -4   1   1     7709.57     5540.42    197.32 o   0.15278
  -3   1   1       65.27      507.14     30.55 o   0.11333
  -2   1   1     3966.80     4073.67    227.56 o   0.07636
   2   1   1     2024.29     1556.47     69.40 o   0.11257
   3   1   1    83783.44    78197.74   3818.45 o   0.15199
   4   1   1     3014.54     3106.11    120.71 o   0.19241
   5   1   1    92172.84    82532.13   3089.18 o   0.23330
   6   1   1     7594.71     6345.78    197.19 o   0.27445
   7   1   1      996.96      976.67     42.69 o   0.31577
   8   1   1    31732.11    29297.93    750.64 o   0.35719
   9   1   1     2373.69     2163.80     73.77 o   0.39868
  10   1   1      620.34      597.37     50.96 o   0.44022
  11   1   1       10.53      108.65    107.07 o   0.48180
  12   1   1      542.19      591.33     46.34 o   0.52341
  13   1   1      420.84      396.10     54.56 o   0.56504
  14   1   1      146.80      151.15     60.57 o   0.60669
  15   1   1       16.39       37.50    173.95 o   0.64836
 -16   2   1       53.03      178.15    146.09 o   0.63597
 -15   2   1      171.59       62.37     53.43 o   0.59449
 -14   2   1      290.68      237.28     47.88 o   0.55304
 -13   2   1      153.10       39.15     42.94 o   0.51165
 -12   2   1    10056.29    10083.49    324.18 o   0.47032
 -11   2   1     1686.76     1761.58     67.38 o   0.42908
 -10   2   1     3582.71     3355.90    123.86 o   0.38795
  -9   2   1     5154.94     4989.99    149.16 o   0.34697
  -8   2   1      793.88      846.73     52.15 o   0.30620
  -7   2   1     8141.24     7345.51    214.74 o   0.26574
  -6   2   1    21920.75    20760.14    579.12 o   0.22575
  -5   2   1      960.62      869.76     42.68 o   0.18655
  -4   2   1    17696.01    14102.16    472.52 o   0.14875
  -3   2   1     4422.67     5281.46    198.58 o   0.11375
  -2   2   1     2296.69     1728.39     78.05 o   0.08509
   0   2   1    42593.72    48801.30   6555.36 o   0.07942
   2   2   1     1243.46     2343.08    476.21 o   0.13903
   3   2   1    17349.38    15191.48    589.71 o   0.17628
   4   2   1    23660.14    20262.83    644.11 o   0.21519
   5   2   1     6555.99     5777.73    190.87 o   0.25500
   6   2   1    65720.34    63348.56   1814.66 o   0.29536
   7   2   1    10792.05    10855.38    302.29 o   0.33605
   8   2   1        2.15       27.46     35.17 o   0.37698
   9   2   1     4065.18     3181.06    105.83 o   0.41808
  10   2   1     4850.37     4475.24    146.43 o   0.45930
  11   2   1      267.82      228.53     54.68 o   0.50060
  12   2   1       10.47       37.05     33.42 o   0.54198
  13   2   1     1527.99     1690.30     90.89 o   0.58341
  14   2   1     1052.14      845.19    158.48 o   0.62489
 -16   3   1       16.32       33.59     58.88 o   0.62456
 -15   3   1       12.73       44.78     70.83 o   0.58339
 -14   3   1     3769.29     3916.78    152.28 o   0.54230
 -13   3   1       21.22        8.93     54.24 o   0.50133
 -12   3   1      189.81      208.04     35.69 o   0.46051
 -11   3   1     4014.74     4179.83    128.25 o   0.41986
 -10   3   1     2870.14     2777.06    106.92 o   0.37946
  -9   3   1    19238.78    17724.87    493.59 o   0.33939
  -8   3   1       69.23      169.06     57.69 o   0.29979
  -7   3   1       80.66        0.00     87.64 o   0.26085
  -6   3   1    11558.20    10447.77    334.15 o   0.22295
  -5   3   1    33557.91    27441.69    750.25 o   0.18669
  -4   3   1     5221.62     6256.83    240.14 o   0.15327
  -3   3   1       35.38      167.63     54.68 o   0.12497
  -2   3   1     5439.80     5168.01    196.43 o   0.10598
  -1   3   1    42538.46    53445.09   2583.25 o   0.10166
   0   3   1     5875.84     5847.51    672.20 o   0.11369
   1   3   1     8308.01    10122.51    457.39 o   0.13786
   2   3   1       51.48     1261.47    327.00 o   0.16904
   3   3   1     1616.96     1020.00     45.78 o   0.20403
   4   3   1    49060.77    45202.48   1275.02 o   0.24119
   5   3   1        9.26       60.51     33.16 o   0.27966
   6   3   1      153.95      175.13     33.11 o   0.31895
   7   3   1    10817.19    10035.66    290.97 o   0.35880
   8   3   1     1957.58     1791.69     65.02 o   0.39904
   9   3   1      805.52      781.85     43.29 o   0.43957
  10   3   1       43.42       78.86     37.45 o   0.48031
  11   3   1      205.01      117.56     38.81 o   0.52121
  12   3   1      611.96      343.87     51.02 o   0.56224
  13   3   1      371.63      240.25     66.35 o   0.60337
  14   3   1       21.28        0.00    150.49 o   0.64458
 -16   4   1       91.99       29.38     67.01 o   0.61504
 -15   4   1       33.63      206.44     76.16 o   0.57433
 -14   4   1        5.42       46.21     54.98 o   0.53378
 -13   4   1     6211.52     6945.56    236.98 o   0.49343
 -12   4   1      149.89      103.05     32.35 o   0.45334
 -11   4   1      323.65      237.73     49.83 o   0.41358
 -10   4   1      921.39      888.16     54.86 o   0.37425
  -9   4   1     3690.05     3510.25    129.34 o   0.33552
  -8   4   1    18708.26    16988.77    448.87 o   0.29761
  -7   4   1    65477.88    60357.05   1647.22 o   0.26088
  -6   4   1     8616.60     7954.19    248.29 o   0.22590
  -5   4   1    23541.88    25406.49    699.68 o   0.19363
  -4   4   1        3.42      549.40    125.57 o   0.16566
  -3   4   1    46241.83    44792.19   1224.79 o   0.14450
  -2   4   1     9560.68    10574.78    369.51 o   0.13345
  -1   4   1    64972.79    47982.37   1611.82 o   0.13499
   0   4   1    10252.60    16406.51    941.16 o   0.14875
   1   4   1    14684.40    19012.81    654.42 o   0.17181
   2   4   1    18642.75    15169.75    512.48 o   0.20100
   3   4   1     4069.30     4103.56    231.01 o   0.23403
   4   4   1     2513.59     3098.74    113.66 o   0.26949
   5   4   1     2843.76     3943.24    214.66 o   0.30655
   6   4   1      631.57      697.82     55.53 o   0.34468
   7   4   1       21.12        0.00     67.92 o   0.38357
   8   4   1     1448.49     1627.89     61.32 o   0.42301
   9   4   1     1081.84     1114.77     50.94 o   0.46286
  10   4   1     1519.21     1525.66     69.09 o   0.50302
  11   4   1      283.30      330.81     66.64 o   0.54342
  12   4   1      772.55      799.74     65.33 o   0.58401
  13   4   1     1586.45     1191.90    342.08 o   0.62476
 -17   5   1       29.32      137.26    214.41 o   0.64781
 -16   5   1      211.58      208.13     62.26 o   0.60750
 -15   5   1      922.78     1092.74     94.16 o   0.56740
 -14   5   1      626.40      955.97     77.45 o   0.52756
 -13   5   1       78.41       73.97     39.87 o   0.48805
 -12   5   1      650.01      542.37     51.23 o   0.44894
 -11   5   1     1378.41     1272.44     62.97 o   0.41035
 -10   5   1    15027.70    14063.89    446.75 o   0.37246
  -9   5   1       84.73        3.13     32.77 o   0.33548
  -8   5   1     9421.97     8745.91    242.81 o   0.29976
  -7   5   1     4712.84     5089.89    151.12 o   0.26580
  -6   5   1    47813.94    41098.86   1163.17 o   0.23439
  -5   5   1     4828.83     3969.49    136.37 o   0.20667
  -4   5   1     7725.70     8755.79    276.47 o   0.18432
  -3   5   1      360.94      107.46     49.65 o   0.16949
  -2   5   1    44012.23    44068.67   1288.75 o   0.16422
  -1   5   1       13.97      270.62    141.35 o   0.16940
   0   5   1     1602.15     1721.84     80.97 o   0.18415
   1   5   1     7825.04     8607.93    379.23 o   0.20644
   2   5   1     4654.35     5102.68    214.17 o   0.23411
   3   5   1     6990.00     8272.70    408.57 o   0.26550
   4   5   1     1266.55     1421.80     56.84 o   0.29944
   5   5   1      727.09      978.51    116.63 o   0.33514
   6   5   1     4115.54     3693.03    135.80 o   0.37211
   7   5   1     3549.33     3793.53    127.55 o   0.41000
   8   5   1     1486.52     1756.53     94.83 o   0.44858
   9   5   1      310.78      402.87     35.70 o   0.48769
  10   5   1        2.72       47.68     28.81 o   0.52720
  11   5   1      775.21      841.08     67.71 o   0.56703
  12   5   1       19.50      102.93     77.67 o   0.60713
  13   5   1      174.61      192.15    184.01 o   0.64743
 -17   6   1      304.53      325.37     91.72 o   0.64164
 -16   6   1       25.63      113.91    100.68 o   0.60201
 -15   6   1      738.52      734.85    108.33 o   0.56269
 -14   6   1      112.72      142.74     52.75 o   0.52375
 -13   6   1      180.09      215.92     80.02 o   0.48528
 -12   6   1      105.86      165.61     38.08 o   0.44740
 -11   6   1      334.86      162.47     33.18 o   0.41027
 -10   6   1      136.52      175.80     43.23 o   0.37412
  -9   6   1    13818.60    13545.66    379.63 o   0.33926
  -8   6   1      299.98      327.55     38.47 o   0.30614
  -7   6   1       22.80        0.00    117.02 o   0.27537
  -6   6   1      346.18      540.84     44.84 o   0.24785
  -5   6   1       36.27       40.95     32.77 o   0.22476
  -4   6   1    62661.42    57459.68   1549.06 o   0.20759
  -3   6   1    26878.93    23597.50    633.20 o   0.19788
  -2   6   1    27386.96    23072.10    641.46 o   0.19675
  -1   6   1     7489.91     7967.43    432.77 o   0.20433
   0   6   1     8251.76     7669.72    325.18 o   0.21973
   1   6   1    56274.47    58220.23   1762.87 o   0.24145
   3   6   1     1643.51     1538.07    106.64 o   0.29799
   4   6   1    23110.30    22077.48    641.70 o   0.33058
   5   6   1      987.96     1176.55     76.77 o   0.36504
   6   6   1      177.64      205.45     31.82 o   0.40089
   7   6   1     1258.07     1375.88     86.01 o   0.43779
   8   6   1      577.25      481.28     46.38 o   0.47550
   9   6   1       73.62      164.27     29.72 o   0.51383
  10   6   1      620.01      279.62     35.14 o   0.55266
  11   6   1        2.90       65.57     90.34 o   0.59189
  12   6   1     1186.36     1359.45    243.01 o   0.63145
 -17   7   1      410.58      300.91    125.14 o   0.63745
 -16   7   1       92.99      514.73    175.96 o   0.59864
 -15   7   1      341.59      320.05    193.67 o   0.56025
 -14   7   1     1694.28     1509.20    123.14 o   0.52239
 -13   7   1      634.55      665.03     62.73 o   0.48516
 -12   7   1      318.33      245.68     57.09 o   0.44873
 -11   7   1       66.65        0.00     92.18 o   0.41332
 -10   7   1       14.43       80.97     52.69 o   0.37920
  -9   7   1     1349.67     1214.08     61.24 o   0.34675
  -8   7   1     2251.95     1967.70     85.18 o   0.31650
  -7   7   1    10904.80     9280.67    262.37 o   0.28913
  -6   7   1    20981.02    20948.59    535.85 o   0.26553
  -5   7   1    10115.85     9845.64    301.17 o   0.24679
  -4   7   1      583.47      477.01     38.16 o   0.23408
  -3   7   1    15487.56    14835.32    449.45 o   0.22841
  -2   7   1     1365.40     1329.43     68.39 o   0.23030
  -1   7   1     3514.89     2509.74     99.68 o   0.23956
   0   7   1     1749.45     2016.67     81.45 o   0.25540
   1   7   1     1344.48     1386.40     68.11 o   0.27670
   2   7   1     1632.12     2163.36    179.94 o   0.30229
   3   7   1     1551.82     8730.42   1929.32 o   0.33119
   4   7   1        7.48      937.50    265.65 o   0.36261
   5   7   1      853.06     1204.80     75.18 o   0.39594
   6   7   1     1091.30     1001.43     54.79 o   0.43074
   7   7   1      305.56      241.06     37.06 o   0.46669
   8   7   1     1407.15     1575.65     92.94 o   0.50354
   9   7   1     3869.78     2912.33    141.14 o   0.54110
  10   7   1      166.80      185.74     82.06 o   0.57923
  11   7   1     1404.71     1183.15    209.27 o   0.61784
 -17   8   1        9.17       59.65     93.93 o   0.63526
 -16   8   1      914.48      815.98    109.11 o   0.59741
 -15   8   1       86.81       59.25    119.44 o   0.56011
 -14   8   1      626.94      601.42     73.36 o   0.52349
 -13   8   1      101.87      116.93     37.42 o   0.48770
 -12   8   1      308.37      294.36     38.52 o   0.45293
 -11   8   1      108.07       56.70     34.46 o   0.41944
 -10   8   1       63.72       23.92     42.92 o   0.38755
  -9   8   1    22038.09    20036.26    620.99 o   0.35771
  -8   8   1      887.58      951.30     51.33 o   0.33046
  -7   8   1     2035.71     2231.14     81.77 o   0.30650
  -6   8   1    19534.85    17303.50    493.50 o   0.28664
  -5   8   1    38699.46    34357.66    872.20 o   0.27180
  -4   8   1      841.73      694.73     40.09 o   0.26283
  -3   8   1      118.82      296.72     81.15 o   0.26032
  -2   8   1     2653.00     3271.74    129.46 o   0.26447
  -1   8   1       12.89       76.76     34.74 o   0.27498
   0   8   1     7281.28     7406.99    314.57 o   0.29115
   1   8   1     1023.19     1885.14    181.73 o   0.31211
   2   8   1     1402.92     1816.95    128.42 o   0.33696
   3   8   1    12506.76    12943.72    414.15 o   0.36491
   4   8   1     1703.75     1909.62     72.92 o   0.39531
   5   8   1     3781.81     3763.29    213.48 o   0.42763
   6   8   1     1679.57     1443.77     79.75 o   0.46147
   7   8   1     2190.86     2512.66    176.71 o   0.49651
   8   8   1        2.00       62.02     54.66 o   0.53253
   9   8   1      883.33      805.17    104.66 o   0.56933
  10   8   1       60.31      210.83    200.41 o   0.60677
  11   8   1      750.81      511.15    218.99 o   0.64475
 -17   9   1       69.41      108.85     75.86 o   0.63511
 -16   9   1      108.34        0.00    295.41 o   0.59834
 -15   9   1     4619.93     5047.95    284.48 o   0.56228
 -14   9   1     1267.88     1427.45    112.17 o   0.52705
 -13   9   1        9.05       44.81     36.04 o   0.49285
 -12   9   1      272.59      333.83     57.22 o   0.45990
 -11   9   1      436.42      513.89     45.80 o   0.42849
 -10   9   1      137.13      136.29     48.45 o   0.39899
  -9   9   1      409.68      340.10     43.59 o   0.37184
  -8   9   1    43017.95    40236.33   1018.34 o   0.34759
  -7   9   1      111.78       14.97     38.98 o   0.32691
  -6   9   1      602.98      699.66     45.18 o   0.31050
  -5   9   1      391.87      320.19     33.65 o   0.29905
  -4   9   1      615.20      435.89     38.03 o   0.29317
  -3   9   1     6348.92     6649.40    215.46 o   0.29317
  -2   9   1     5790.68     5716.74    206.24 o   0.29906
  -1   9   1     7289.13     6083.36    200.91 o   0.31051
   0   9   1     5056.90     5534.89    296.34 o   0.32693
   1   9   1     1904.99     2270.87    109.04 o   0.34762
   2   9   1     1147.74     3581.97    652.58 o   0.37187
   3   9   1      128.77      250.21     46.95 o   0.39902
   4   9   1     2288.36     2089.30     75.39 o   0.42853
   5   9   1      974.86     1142.92    168.45 o   0.45994
   6   9   1      300.42      390.08    134.89 o   0.49290
   7   9   1        3.16       64.48     67.73 o   0.52710
   8   9   1     3062.77     3279.17    221.37 o   0.56232
   9   9   1      512.10      811.86    338.84 o   0.59839
  10   9   1      654.94      943.52    235.13 o   0.63515
 -17  10   1      130.01      115.37     74.28 o   0.63698
 -16  10   1       41.99       99.25     81.30 o   0.60143
 -15  10   1     1203.52     1641.33    149.20 o   0.56672
 -14  10   1     2901.05     2966.83    137.62 o   0.53302
 -13  10   1      495.26      509.37     60.96 o   0.50054
 -12  10   1        8.46       36.17     40.43 o   0.46953
 -11  10   1      538.66      441.89     46.55 o   0.44031
 -10  10   1     2012.75     2003.30     84.14 o   0.41324
  -9  10   1       14.92        0.00    103.68 o   0.38878
  -8  10   1     4870.25     4678.18    141.63 o   0.36745
  -7  10   1    20476.78    20042.82    533.58 o   0.34983
  -6  10   1     2019.30     1783.27    104.45 o   0.33650
  -5  10   1    30745.27    28608.70    740.99 o   0.32798
  -4  10   1      841.82      955.04     77.19 o   0.32465
  -3  10   1     2362.51     2256.35    118.79 o   0.32667
  -2  10   1     3018.99     2784.32    127.17 o   0.33394
  -1  10   1     5143.48     5556.22    176.90 o   0.34613
   0  10   1       51.58       71.23     79.14 o   0.36275
   1  10   1      477.07      379.67     41.13 o   0.38322
   2  10   1     2493.06     2292.85    108.36 o   0.40696
   3  10   1     3370.33     3832.97    282.69 o   0.43343
   4  10   1       77.69      120.18     50.11 o   0.46216
   5  10   1     1476.93     1144.08    126.53 o   0.49276
   6  10   1      350.22      575.06     98.12 o   0.52491
   7  10   1      246.97      262.44    125.34 o   0.55832
   8  10   1     1093.70     1757.24    262.78 o   0.59280
   9  10   1      103.90      354.04    182.40 o   0.62816
 -17  11   1        2.62       51.66     98.58 o   0.64087
 -16  11   1      867.55     1124.27    121.33 o   0.60663
 -15  11   1     1166.33     1331.38    118.70 o   0.57338
 -14  11   1      380.44      359.10     52.07 o   0.54131
 -13  11   1     2042.29     2283.53    130.60 o   0.51065
 -12  11   1      191.59      208.62     43.95 o   0.48166
 -11  11   1      635.70      622.57     62.62 o   0.45466
 -10  11   1      157.41      150.91     50.24 o   0.43003
  -9  11   1     6980.24     6690.65    217.12 o   0.40819
  -8  11   1       65.05       24.34     46.94 o   0.38962
  -7  11   1      248.54      219.95     35.85 o   0.37481
  -6  11   1      238.03      264.54     58.07 o   0.36420
  -5  11   1      493.91      355.44     64.31 o   0.35818
  -4  11   1    22049.21    19872.43    566.32 o   0.35698
  -3  11   1      742.43     1056.47    188.74 o   0.36064
  -2  11   1     2373.54     2184.45     81.63 o   0.36902
  -1  11   1      799.01      732.80     50.90 o   0.38181
   0  11   1      654.83      753.74    136.22 o   0.39859
   1  11   1     7470.14     7076.53    246.75 o   0.41888
   2  11   1     8462.06     8409.74    340.78 o   0.44218
   3  11   1     7030.81     7386.24    260.41 o   0.46806
   4  11   1     1442.31     1494.07    174.37 o   0.49612
   5  11   1      349.35      588.70    268.72 o   0.52599
   6  11   1     1378.59     1304.61    121.45 o   0.55739
   7  11   1      235.65      348.79    275.20 o   0.59008
   8  11   1      238.44      193.61    197.20 o   0.62386
 -17  12   1       63.88      235.94    128.69 o   0.64674
 -16  12   1      128.48      320.33     98.61 o   0.61389
 -15  12   1      939.67      977.13    108.59 o   0.58219
 -14  12   1     2114.23     2038.00    131.48 o   0.55183
 -13  12   1      368.78      335.75     48.89 o   0.52304
 -12  12   1      449.06      532.51     50.80 o   0.49610
 -11  12   1      167.87      286.11     64.41 o   0.47132
 -10  12   1     2438.89     2276.51    100.23 o   0.44907
  -9  12   1      273.21      179.69     39.94 o   0.42974
  -8  12   1      254.39      151.80     54.71 o   0.41373
  -7  12   1      415.74      417.60     49.95 o   0.40145
  -6  12   1     3302.48     3619.37    163.16 o   0.39324
  -5  12   1      665.25      747.00     68.20 o   0.38936
  -4  12   1     5922.93     5682.57    173.49 o   0.38994
  -3  12   1      175.04      363.18    301.27 o   0.39496
  -2  12   1      790.54      768.48     90.41 o   0.40426
  -1  12   1     4278.18     4649.01    163.63 o   0.41754
   0  12   1     4279.13     4082.63    160.57 o   0.43445
   1  12   1     4442.46     4837.29    214.56 o   0.45458
   2  12   1     4927.23     4641.29    309.26 o   0.47752
   3  12   1     1346.60     1175.76     78.50 o   0.50288
   4  12   1      862.20     1109.82    282.51 o   0.53033
   5  12   1      617.60      592.17    126.43 o   0.55955
   6  12   1      288.68      431.25    165.27 o   0.59028
   7  12   1      459.75      613.53    175.90 o   0.62230
 -16  13   1       81.57      182.91    104.78 o   0.62315
 -15  13   1      551.83      634.79    100.94 o   0.59305
 -14  13   1     1299.10     1407.62     91.94 o   0.56443
 -13  13   1     1145.56     1328.48     96.07 o   0.53755
 -12  13   1      179.16      132.41     46.51 o   0.51265
 -11  13   1     1048.76      891.08     93.09 o   0.49006
 -10  13   1      442.72      532.52     66.21 o   0.47010
  -9  13   1     5413.90     6036.07    186.34 o   0.45312
  -8  13   1        3.62      119.29     58.93 o   0.43946
  -7  13   1       12.91       38.29     40.09 o   0.42945
  -6  13   1     1978.84     1835.22    114.49 o   0.42334
  -5  13   1     3958.49     3989.32    133.20 o   0.42130
  -4  13   1     2013.34     2167.34    100.87 o   0.42339
  -3  13   1     1067.82      937.96     63.13 o   0.42955
  -2  13   1      968.66      987.42     61.59 o   0.43960
  -1  13   1     2785.30     2916.90    120.57 o   0.45330
   0  13   1    11975.05    11510.73    380.35 o   0.47032
   1  13   1     5500.39     4790.87    202.87 o   0.49031
   2  13   1     1892.16     1814.57    132.61 o   0.51293
   3  13   1     2429.39     2269.79    137.41 o   0.53785
   4  13   1      834.79     1335.23    364.65 o   0.56476
   5  13   1     1672.54     1413.03    589.93 o   0.59339
   6  13   1      289.23      119.00    195.95 o   0.62351
 -16  14   1       39.19        0.00    338.83 o   0.63431
 -15  14   1      718.91      645.07    100.69 o   0.60585
 -14  14   1       44.17      143.88     73.99 o   0.57900
 -13  14   1        0.93        0.00    152.88 o   0.55401
 -12  14   1      376.31      474.78     61.56 o   0.53113
 -11  14   1     1476.44     1425.65     96.10 o   0.51064
 -10  14   1     9274.83     9043.91    283.21 o   0.49285
  -9  14   1     1820.77     2153.91     95.34 o   0.47806
  -8  14   1      527.58      456.36     59.05 o   0.46654
  -7  14   1      152.28      202.43     71.45 o   0.45856
  -6  14   1      909.81      879.12    105.96 o   0.45429
  -5  14   1       14.01       51.91     41.58 o   0.45383
  -4  14   1      935.49      840.28     69.96 o   0.45721
  -3  14   1     7054.67     7082.22    254.74 o   0.46434
  -2  14   1       67.09       63.36     41.31 o   0.47504
  -1  14   1     3298.55     3380.87    142.17 o   0.48909
   0  14   1      390.55      422.54     66.13 o   0.50620
   1  14   1     1344.81     1273.76    115.46 o   0.52608
   2  14   1       26.38        4.72     46.11 o   0.54842
   3  14   1        4.42      147.71    151.17 o   0.57294
   4  14   1      383.18      478.38    175.82 o   0.59937
   5  14   1       87.88      161.17    190.79 o   0.62747
 -16  15   1        4.14      476.06    599.04 o   0.64727
 -15  15   1       18.72      213.05    105.08 o   0.62047
 -14  15   1      924.17      932.30    104.74 o   0.59539
 -13  15   1       96.79      211.44     66.66 o   0.57226
 -12  15   1     2004.51     2159.31    118.76 o   0.55133
 -11  15   1        0.50       48.80     62.17 o   0.53286
 -10  15   1     1487.37     1879.77    111.45 o   0.51710
  -9  15   1     4073.52     3725.19    141.89 o   0.50433
  -8  15   1      797.36      684.88    194.14 o   0.49475
  -7  15   1      166.93      186.61     47.10 o   0.48858
  -6  15   1      844.53      697.17     61.26 o   0.48592
  -5  15   1     5996.34     6615.02    279.79 o   0.48685
  -4  15   1       78.24      101.08     46.82 o   0.49134
  -3  15   1     4310.66     4446.20    162.72 o   0.49929
  -2  15   1     3050.94     2603.53    131.70 o   0.51055
  -1  15   1      730.92      684.54     71.14 o   0.52489
   0  15   1       25.65        9.13     75.59 o   0.54209
   1  15   1      116.23      216.12    200.14 o   0.56186
   2  15   1        3.77        0.00    125.49 o   0.58396
   3  15   1      199.19      278.74    171.30 o   0.60813
   4  15   1      584.31      720.20    320.15 o   0.63413
 -15  16   1       69.65        2.49    106.69 o   0.63679
 -14  16   1       19.05        7.31    104.43 o   0.61344
 -13  16   1      563.17      526.84    157.14 o   0.59213
 -12  16   1        7.26      102.55    150.29 o   0.57308
 -11  16   1     4751.10     4792.51    308.83 o   0.55651
 -10  16   1       78.82      278.56    341.76 o   0.54265
  -9  16   1        6.19       58.58     64.46 o   0.53173
  -8  16   1      593.91      703.79     61.84 o   0.52391
  -7  16   1       82.93      137.32     49.83 o   0.51935
  -6  16   1      115.06      115.97     41.79 o   0.51812
  -5  16   1     2127.38     1941.22    100.17 o   0.52025
  -4  16   1     7614.25     7297.53    267.71 o   0.52570
  -3  16   1        1.69       71.32     98.54 o   0.53438
  -2  16   1      898.33     1066.32     87.95 o   0.54611
  -1  16   1      401.50      499.57    108.44 o   0.56072
   0  16   1      225.41      327.63    201.00 o   0.57798
   1  16   1     1610.00     1910.11    389.65 o   0.59767
   2  16   1       47.44      130.45    109.93 o   0.61955
   3  16   1       96.32        0.00    121.95 o   0.64340
 -14  17   1      642.74      844.35    272.52 o   0.63303
 -13  17   1      478.96      363.09    114.90 o   0.61347
 -12  17   1        1.06       84.26     82.94 o   0.59620
 -11  17   1      348.26      486.35     91.26 o   0.58142
 -10  17   1     2974.01     3484.27    146.92 o   0.56933
  -9  17   1      119.03      128.53     77.09 o   0.56010
  -8  17   1      993.75     1278.32    109.22 o   0.55387
  -7  17   1      524.73      426.51     71.98 o   0.55075
  -6  17   1      331.84      423.98     69.85 o   0.55078
  -5  17   1      290.06      352.34    103.11 o   0.55397
  -4  17   1      810.72      727.39    119.90 o   0.56027
  -3  17   1      578.78      545.80    105.97 o   0.56957
  -2  17   1      337.20      187.28     68.61 o   0.58172
  -1  17   1     2748.00     2513.72    373.13 o   0.59656
   0  17   1      158.42       50.12    124.55 o   0.61388
   1  17   1       51.08      223.97    183.91 o   0.63349
 -13  18   1      216.89      196.05    129.33 o   0.63612
 -12  18   1      229.47      421.02    362.70 o   0.62054
 -11  18   1       92.07      613.33    446.23 o   0.60744
 -10  18   1      193.50      163.00     83.66 o   0.59698
  -9  18   1      778.58     1071.45     97.39 o   0.58929
  -8  18   1       19.68      215.27    109.50 o   0.58450
  -7  18   1      202.61      206.19    105.82 o   0.58267
  -6  18   1      502.24      632.34    222.79 o   0.58383
  -5  18   1      324.10      397.16     99.59 o   0.58796
  -4  18   1      254.18      171.24    175.78 o   0.59500
  -3  18   1       26.43      433.45    918.62 o   0.60485
  -2  18   1      216.82      124.87    108.67 o   0.61737
  -1  18   1      160.24       89.32    180.65 o   0.63241
   0  18   1     2413.05     2117.37    346.79 o   0.64978
 -12  19   1      123.09      352.21    151.65 o   0.64597
 -11  19   1      108.05      180.57    158.47 o   0.63443
 -10  19   1      254.10      317.72    112.15 o   0.62547
  -9  19   1        0.09      122.59    117.11 o   0.61920
  -8  19   1      440.50      543.82    186.48 o   0.61571
  -7  19   1      110.91      279.15     92.44 o   0.61504
  -6  19   1      219.14      167.48    169.86 o   0.61720
  -5  19   1        0.66       23.64     86.06 o   0.62216
  -4  19   1        6.85      176.14    118.59 o   0.62986
  -3  19   1      546.56      276.01    190.22 o   0.64020
  -9  20   1      420.61      468.15    177.90 o   0.64972
  -8  20   1       19.54      272.25    344.96 o   0.64740
  -7  20   1      108.44      319.38    207.35 o   0.64778
   7 -20   2      205.13      154.06    168.31 o   0.64879
   8 -20   2      212.43      122.51    161.46 o   0.64933
   2 -19   2       10.96       49.37    178.21 o   0.64985
   3 -19   2      143.02      251.25    244.70 o   0.63787
   4 -19   2      239.45      215.03    106.26 o   0.62844
   5 -19   2       62.34      133.88    116.59 o   0.62168
   6 -19   2        6.00        0.00    181.38 o   0.61768
   7 -19   2       54.92       93.67     79.61 o   0.61648
   8 -19   2      160.65      248.39     85.29 o   0.61812
   9 -19   2      702.40      799.45    175.01 o   0.62255
  10 -19   2      137.06      140.94    112.10 o   0.62973
  11 -19   2      171.76      310.00    153.13 o   0.63957
   0 -18   2      534.57      632.13    239.23 o   0.64509
   1 -18   2       60.89      141.71    219.03 o   0.62853
   2 -18   2      340.10      303.54    162.60 o   0.61437
   3 -18   2      566.24      539.33    142.23 o   0.60277
   4 -18   2      725.27      666.84     93.78 o   0.59389
   5 -18   2       68.92       11.27     79.50 o   0.58785
   6 -18   2     1193.39     1370.51    356.03 o   0.58474
   7 -18   2     4471.81     4353.20    238.66 o   0.58460
   8 -18   2      424.31      450.67    147.47 o   0.58744
   9 -18   2      205.71      153.46     97.64 o   0.59322
  10 -18   2      863.63      739.26     95.22 o   0.60184
  11 -18   2      279.74      547.51     90.38 o   0.61319
  12 -18   2       38.59       86.51    102.55 o   0.62713
  13 -18   2      345.36      438.78    273.57 o   0.64347
  -2 -17   2      507.31      458.37    195.65 o   0.64905
  -1 -17   2       98.44       66.84    203.02 o   0.62810
   0 -17   2        3.38      341.44    230.66 o   0.60930
   1 -17   2      740.52      689.25    118.23 o   0.59284
   2 -17   2      176.36      168.94     83.41 o   0.57894
   3 -17   2       95.30      101.74     60.53 o   0.56778
   4 -17   2     2128.48     1990.82    151.44 o   0.55952
   5 -17   2       87.26       39.17     67.23 o   0.55429
   6 -17   2      683.46      831.59    141.68 o   0.55218
   7 -17   2     2384.10     2075.41    116.42 o   0.55322
   8 -17   2     2617.40     2822.40    194.48 o   0.55740
   9 -17   2      540.76      550.11    113.50 o   0.56465
  10 -17   2       22.00       26.37     84.16 o   0.57484
  11 -17   2      296.96      192.48     58.12 o   0.58783
  12 -17   2      125.33      122.56     86.97 o   0.60344
  13 -17   2       81.17       16.64     94.94 o   0.62147
  14 -17   2      463.10      807.86    212.10 o   0.64171
  -3 -16   2       17.14      212.38    186.07 o   0.63660
  -2 -16   2       49.06      124.46    184.02 o   0.61345
  -1 -16   2      938.80      844.60    237.04 o   0.59235
   0 -16   2       11.14      183.53    254.07 o   0.57352
   1 -16   2      674.78      665.29     63.09 o   0.55719
   2 -16   2     1398.51     1214.39    170.91 o   0.54359
   3 -16   2       25.66       33.40     57.84 o   0.53292
   4 -16   2      168.78      274.00     45.76 o   0.52536
   5 -16   2     4446.90     4379.01    161.83 o   0.52105
   6 -16   2     2886.25     2660.01    119.47 o   0.52006
   7 -16   2     1770.87     1676.83    143.72 o   0.52243
   8 -16   2     1483.79     1342.26    134.58 o   0.52809
   9 -16   2       19.58       58.53     76.90 o   0.53696
  10 -16   2      247.40      468.70     88.41 o   0.54887
  11 -16   2       14.74      113.81     90.54 o   0.56363
  12 -16   2      166.31      188.79     72.06 o   0.58102
  13 -16   2      439.80      336.92    116.14 o   0.60081
  14 -16   2       36.39       48.14    244.29 o   0.62279
  15 -16   2       16.54        0.00    251.04 o   0.64671
  -4 -15   2       89.62       97.75    112.98 o   0.62665
  -3 -15   2      770.48      640.48    140.28 o   0.60132
  -2 -15   2      925.54      828.02    122.60 o   0.57790
  -1 -15   2      442.11      247.95     84.70 o   0.55663
   0 -15   2      206.60       87.32     43.78 o   0.53777
   1 -15   2       20.04       69.55     62.38 o   0.52158
   2 -15   2       87.76      153.77     54.45 o   0.50831
   3 -15   2     9093.21     8704.04    349.66 o   0.49821
   4 -15   2      123.58       46.97     37.37 o   0.49145
   5 -15   2      438.79      783.30    207.00 o   0.48818
   6 -15   2     2302.11     2230.42    107.31 o   0.48848
   7 -15   2      526.97      643.74     50.22 o   0.49233
   8 -15   2     2572.34     2511.19    165.35 o   0.49966
   9 -15   2      208.33      280.39     51.53 o   0.51031
  10 -15   2      197.07      277.99    111.21 o   0.52408
  11 -15   2      361.59      470.93     75.70 o   0.54073
  12 -15   2      448.88      602.99     93.06 o   0.56001
  13 -15   2        4.34       44.12    149.26 o   0.58165
  14 -15   2      406.39      443.68    127.41 o   0.60540
  15 -15   2      133.13       72.00    174.30 o   0.63103
  -6 -14   2      112.60      385.39    205.98 o   0.64834
  -5 -14   2     1958.86     1568.84    161.15 o   0.61934
  -4 -14   2      115.32      190.05    102.40 o   0.59186
  -3 -14   2      115.58      153.87     82.93 o   0.56613
  -2 -14   2      143.31       81.50    137.45 o   0.54240
  -1 -14   2        5.98        0.00     86.68 o   0.52094
   0 -14   2     2697.68     2872.44    116.91 o   0.50205
   1 -14   2     3909.11     3945.35    213.24 o   0.48602
   2 -14   2     1653.05     1643.73    169.07 o   0.47314
   3 -14   2      135.13      107.11     39.70 o   0.46368
   4 -14   2     1468.33     1569.44     76.55 o   0.45785
   5 -14   2     1175.34     1138.65     53.85 o   0.45579
   6 -14   2      603.66      590.12     51.54 o   0.45754
   7 -14   2      388.21      358.59     51.14 o   0.46307
   8 -14   2     1776.64     1913.47     80.17 o   0.47224
   9 -14   2      919.88     1117.11    102.11 o   0.48485
  10 -14   2        0.95       80.64     98.90 o   0.50064
  11 -14   2      748.56      792.28     69.76 o   0.51931
  12 -14   2      295.41      125.21     56.99 o   0.54057
  13 -14   2      136.77      237.10     67.66 o   0.56412
  14 -14   2      147.46      210.18     91.83 o   0.58970
  15 -14   2        7.14      170.37    160.88 o   0.61704
  16 -14   2      453.68      701.92    146.28 o   0.64593
  -7 -13   2      256.33      320.73    299.63 o   0.64564
  -6 -13   2      216.08      344.91    156.50 o   0.61474
  -5 -13   2        2.26        0.00    196.90 o   0.58519
  -4 -13   2      716.39      702.78    128.40 o   0.55721
  -3 -13   2     2495.28     2285.61    206.80 o   0.53104
  -2 -13   2      310.27      312.40     76.40 o   0.50696
  -1 -13   2       36.17      108.71     57.25 o   0.48529
   0 -13   2      662.21      577.85     50.15 o   0.46636
   1 -13   2      226.26      216.71     69.92 o   0.45052
   2 -13   2    12555.54    12774.90    415.34 o   0.43810
   3 -13   2     2055.82     2138.90     80.99 o   0.42939
   4 -13   2      675.03      627.68     45.25 o   0.42464
   5 -13   2     3698.60     3292.94    110.03 o   0.42396
   6 -13   2     2037.82     2093.51     79.38 o   0.42738
   7 -13   2     1916.04     1775.70     77.69 o   0.43481
   8 -13   2     1320.38     1488.23     75.32 o   0.44604
   9 -13   2      182.51      343.11     50.22 o   0.46080
  10 -13   2      541.79      508.01     95.04 o   0.47875
  11 -13   2      131.91       98.96     55.88 o   0.49956
  12 -13   2     4261.16     4616.02    175.37 o   0.52288
  13 -13   2      428.58      472.45     74.04 o   0.54840
  14 -13   2      307.34      318.29     85.66 o   0.57581
  15 -13   2      621.27      821.46    138.76 o   0.60487
  16 -13   2      454.85      559.78    377.45 o   0.63535
  -8 -12   2      134.47      261.50    182.57 o   0.64561
  -7 -12   2      130.87      184.93    151.82 o   0.61293
  -6 -12   2       15.11        1.66    132.37 o   0.58143
  -5 -12   2     1155.81     1063.01    130.62 o   0.55128
  -4 -12   2       23.31      124.44     73.36 o   0.52274
  -3 -12   2      331.18      281.58     76.43 o   0.49607
  -2 -12   2     1107.88     1146.78     85.93 o   0.47160
  -1 -12   2      551.96      518.25     55.20 o   0.44969
   0 -12   2     4539.79     3925.17    148.29 o   0.43071
   1 -12   2      944.03      796.46     62.96 o   0.41509
   2 -12   2       41.61       58.44     37.83 o   0.40321
   3 -12   2      606.89      551.78     40.07 o   0.39540
   4 -12   2      169.91      222.63     32.85 o   0.39190
   5 -12   2      123.62      197.67     40.65 o   0.39285
   6 -12   2      994.69     1148.72     65.09 o   0.39819
   7 -12   2      856.54      705.34     60.65 o   0.40776
   8 -12   2     2080.17     2057.73     81.95 o   0.42128
   9 -12   2       19.21       86.13     34.27 o   0.43837
  10 -12   2     1690.90     1511.27     88.39 o   0.45864
  11 -12   2      496.95      383.74     62.51 o   0.48169
  12 -12   2     1237.54     1451.96     81.06 o   0.50713
  13 -12   2     4474.18     5461.03    246.05 o   0.53463
  14 -12   2       49.43        0.43     59.84 o   0.56388
  15 -12   2       36.54      184.06    144.62 o   0.59463
  16 -12   2      953.29     1072.91    214.89 o   0.62665
  -9 -11   2        9.83       27.03    217.32 o   0.64824
  -8 -11   2      350.50      385.42    145.06 o   0.61393
  -7 -11   2      620.04      640.84    298.01 o   0.58061
  -6 -11   2       63.12      154.42    387.33 o   0.54844
  -5 -11   2      170.35      346.29    138.15 o   0.51764
  -4 -11   2     5108.10     4669.75    378.53 o   0.48848
  -3 -11   2      829.49     1047.73     82.41 o   0.46125
  -2 -11   2       13.74       19.56     30.41 o   0.43633
  -1 -11   2      830.23      812.20     63.47 o   0.41414
   0 -11   2      812.75      798.46     51.63 o   0.39512
   1 -11   2      320.55      488.11     77.22 o   0.37976
   2 -11   2      987.44     1115.47     66.97 o   0.36852
   3 -11   2      214.18      359.99     58.47 o   0.36177
   4 -11   2    29537.23    28147.70    718.40 o   0.35978
   5 -11   2     2964.77     3080.83    119.16 o   0.36262
   6 -11   2     1975.32     1830.17     83.78 o   0.37019
   7 -11   2      552.29      521.95    173.33 o   0.38219
   8 -11   2     4822.44     4674.88    170.14 o   0.39823
   9 -11   2      226.14       86.97     44.04 o   0.41784
  10 -11   2      651.96      699.76     71.24 o   0.44055
  11 -11   2     7761.33     8015.47    249.04 o   0.46590
  12 -11   2      109.30       14.99     77.76 o   0.49349
  13 -11   2      769.80      738.09    112.36 o   0.52297
  14 -11   2       12.11        0.00    154.58 o   0.55402
  15 -11   2        7.27        0.00    141.56 o   0.58641
  16 -11   2       87.34      112.32    109.08 o   0.61992
  -9 -10   2       91.20        0.00    176.29 o   0.61773
  -8 -10   2      312.43      297.63     82.31 o   0.58275
  -7 -10   2     2593.20     2696.03    177.52 o   0.54873
  -6 -10   2     2101.44     1665.63    124.31 o   0.51585
  -5 -10   2       55.44      178.95     58.38 o   0.48433
  -4 -10   2      234.10      212.59     76.00 o   0.45448
  -3 -10   2     2566.49     2498.07    127.48 o   0.42662
  -2 -10   2      739.58      754.42     82.32 o   0.40119
  -1 -10   2       67.81       37.08     50.57 o   0.37866
   0 -10   2    13382.36    12563.90    429.05 o   0.35960
   1 -10   2      536.51      447.58     50.42 o   0.34456
   2 -10   2     1460.03     1865.94     77.56 o   0.33410
   3 -10   2        8.28        8.43     39.96 o   0.32865
   4 -10   2      757.73      820.23     58.48 o   0.32846
   5 -10   2     8690.51     8799.47    277.44 o   0.33354
   6 -10   2     5221.25     5258.69    161.19 o   0.34366
   7 -10   2      591.71      637.23     45.25 o   0.35839
   8 -10   2     5467.70     5514.42    166.93 o   0.37719
   9 -10   2     1099.20     1102.46     57.58 o   0.39949
  10 -10   2      838.06      825.73     51.89 o   0.42473
  11 -10   2     8939.58     9396.66    268.15 o   0.45243
  12 -10   2     5696.60     5698.10    202.17 o   0.48216
  13 -10   2       54.15       64.11    195.73 o   0.51357
  14 -10   2        0.55        0.00    131.01 o   0.54636
  15 -10   2       28.58        8.58     71.72 o   0.58031
  16 -10   2        5.89        0.00    152.27 o   0.61522
 -10  -9   2      158.59      307.70    282.27 o   0.62426
  -9  -9   2     2741.00     2646.60    212.82 o   0.58783
  -8  -9   2      565.98      623.44    103.99 o   0.55215
  -7  -9   2        2.03        0.00    122.16 o   0.51739
  -6  -9   2       55.90       67.60     77.35 o   0.48373
  -5  -9   2     1963.75     1637.53    158.12 o   0.45143
  -4  -9   2     9197.23    11034.07    575.49 o   0.42080
  -3  -9   2     1209.90     1912.77    134.84 o   0.39222
  -2  -9   2       19.47       52.18     29.27 o   0.36619
  -1  -9   2     2135.87     2722.79    153.02 o   0.34329
   0  -9   2     1319.66     1978.14    210.77 o   0.32416
   1  -9   2      295.45      435.18     75.34 o   0.30952
   2  -9   2     3895.82     3792.46    117.61 o   0.30003
   3  -9   2      761.11      614.69     35.73 o   0.29617
   4  -9   2     1046.89     1402.50     80.90 o   0.29817
   5  -9   2    10477.74     9746.83    282.54 o   0.30592
   6  -9   2    10851.42     9614.81    374.75 o   0.31898
   7  -9   2     2671.39     2566.26    121.08 o   0.33676
   8  -9   2      700.97      462.98     71.99 o   0.35854
   9  -9   2    10912.60    10922.53    309.53 o   0.38364
  10  -9   2     2884.78     2746.30    104.54 o   0.41146
  11  -9   2     1128.85      969.06     83.10 o   0.44148
  12  -9   2     8712.63     8933.48    260.03 o   0.47329
  13  -9   2        1.89        0.00    133.67 o   0.50655
  14  -9   2        3.28      115.97     67.28 o   0.54098
  15  -9   2      878.30      938.07    101.73 o   0.57639
  16  -9   2        8.66        0.00    169.73 o   0.61259
  17  -9   2      152.78      274.75    162.21 o   0.64947
 -11  -8   2      297.89      349.72    209.19 o   0.63346
 -10  -8   2      147.88      109.82    125.14 o   0.59576
  -9  -8   2       78.04      230.01     99.95 o   0.55865
  -8  -8   2     4238.19     3791.05    220.30 o   0.52223
  -7  -8   2     1623.59     1690.85    107.64 o   0.48668
  -6  -8   2       98.31       75.28     60.61 o   0.45219
  -5  -8   2     5857.63     6160.05    250.03 o   0.41902
  -4  -8   2    10593.70    10005.87    645.50 o   0.38752
  -3  -8   2     2821.25     2860.83    135.73 o   0.35813
  -2  -8   2     2161.61     3110.38    392.79 o   0.33141
  -1  -8   2     3425.36     3772.97    256.49 o   0.30804
   0  -8   2    10734.27    10532.29    638.20 o   0.28886
   1  -8   2      123.23      231.32     87.10 o   0.27473
   2  -8   2     5858.49     5001.70    160.76 o   0.26646
   3  -8   2     1598.54     1965.46     95.92 o   0.26460
   4  -8   2      201.64      145.80     57.61 o   0.26929
   5  -8   2     2298.69     2349.55     83.70 o   0.28019
   6  -8   2      928.70     1077.92     77.51 o   0.29662
   7  -8   2     8914.77     8404.27    244.26 o   0.31773
   8  -8   2       17.14       41.14     38.54 o   0.34265
   9  -8   2     1468.35     1343.66     66.57 o   0.37061
  10  -8   2     3022.04     2864.35    104.15 o   0.40098
  11  -8   2     1602.94     1355.42     91.14 o   0.43325
  12  -8   2     2862.35     2907.43    109.11 o   0.46702
  13  -8   2      844.98      707.29     73.30 o   0.50201
  14  -8   2      604.07      532.35     62.88 o   0.53795
  15  -8   2        9.08        8.32     66.13 o   0.57469
  16  -8   2      332.14      230.68     83.11 o   0.61207
  17  -8   2        7.29      263.81    212.14 o   0.64999
 -12  -7   2      523.00      683.59    234.55 o   0.64520
 -11  -7   2       43.51      269.39    154.00 o   0.60644
 -10  -7   2     2381.10     2230.00    333.19 o   0.56811
  -9  -7   2      134.22      203.82     93.19 o   0.53029
  -8  -7   2      181.01      140.14     75.07 o   0.49312
  -7  -7   2      529.24      567.25     82.66 o   0.45673
  -6  -7   2      329.34      338.10    144.80 o   0.42135
  -5  -7   2     8969.50     8611.43    309.30 o   0.38724
  -4  -7   2       30.96       77.64     62.02 o   0.35477
  -3  -7   2     9338.45     9130.38    422.94 o   0.32444
  -2  -7   2     9261.05    11682.79    827.85 o   0.29689
  -1  -7   2    14419.37    11347.05    418.31 o   0.27298
   0  -7   2     2758.85     2954.51    327.40 o   0.25373
   1  -7   2     1574.27     1608.18     78.82 o   0.24026
   2  -7   2     5878.35     4877.48    180.61 o   0.23359
   3  -7   2     8282.79     7896.40    252.84 o   0.23429
   4  -7   2    12060.89    11664.79    352.16 o   0.24229
   5  -7   2     2010.94     1913.32     77.88 o   0.25692
   6  -7   2     1420.29     1639.91     70.53 o   0.27713
   7  -7   2      266.98      182.39     35.31 o   0.30179
   8  -7   2       25.01       30.29     45.70 o   0.32992
   9  -7   2      715.82      599.86     52.43 o   0.36070
  10  -7   2     1359.92     1548.79     76.47 o   0.39351
  11  -7   2     2385.76     2401.18     98.08 o   0.42788
  12  -7   2       31.23        5.31     51.73 o   0.46347
  13  -7   2     1649.84     1970.44    175.67 o   0.50001
  14  -7   2      516.87      463.17     96.27 o   0.53732
  15  -7   2      310.20      277.78     46.88 o   0.57524
  16  -7   2      809.25      606.31     90.25 o   0.61366
 -12  -6   2      941.54     1095.26    230.68 o   0.61972
 -11  -6   2      265.23      263.38     90.31 o   0.58039
 -10  -6   2     1039.16      701.74     76.78 o   0.54142
  -9  -6   2       87.93       22.73     50.33 o   0.50291
  -8  -6   2     3577.51     4191.98    172.03 o   0.46496
  -7  -6   2      605.73      650.17    117.13 o   0.42772
  -6  -6   2     1621.87     1615.81     72.06 o   0.39139
  -5  -6   2    12688.12    12775.56    425.31 o   0.35625
  -4  -6   2     8712.93     8451.17    298.29 o   0.32270
  -3  -6   2     2309.50     1619.56     74.62 o   0.29128
  -2  -6   2     4195.87     7322.78    737.92 o   0.26276
  -1  -6   2     6380.21     6314.51    240.32 o   0.23817
   0  -6   2    14185.16    13044.28    399.44 o   0.21886
   1  -6   2    52193.30    46870.45   1276.30 o   0.20631
   2  -6   2      643.49      966.67     53.03 o   0.20178
   3  -6   2     5995.00     5222.65    175.73 o   0.20580
   4  -6   2      594.69      727.84     97.10 o   0.21790
   5  -6   2     7311.94     6201.01    298.64 o   0.23684
   6  -6   2    33375.63    31281.69    801.54 o   0.26115
   7  -6   2     5708.11     5471.19    170.22 o   0.28947
   8  -6   2       23.26        0.00     76.64 o   0.32074
   9  -6   2    14995.32    14745.05    442.10 o   0.35418
  10  -6   2     2363.07     2410.16    105.62 o   0.38923
  11  -6   2     3767.35     3899.12    134.23 o   0.42550
  12  -6   2      830.94      797.14     85.23 o   0.46269
  13  -6   2       16.77        0.49     80.20 o   0.50060
  14  -6   2      875.15      925.30     67.37 o   0.53909
  15  -6   2     1002.12      775.93     81.49 o   0.57803
  16  -6   2     1160.87     1258.96    101.88 o   0.61733
 -13  -5   2      192.06      265.74    240.73 o   0.63544
 -12  -5   2      111.26      158.91     99.79 o   0.59532
 -11  -5   2      273.36      191.03     42.51 o   0.55544
 -10  -5   2        2.70        0.00    104.06 o   0.51587
  -9  -5   2     3737.69     3097.34    119.25 o   0.47667
  -8  -5   2     4316.12     4516.71    249.01 o   0.43794
  -7  -5   2      231.67      222.92     39.15 o   0.39982
  -6  -5   2     4222.84     4047.18    144.85 o   0.36251
  -5  -5   2       79.67      251.77     59.82 o   0.32628
  -4  -5   2     1067.92     1590.58    101.56 o   0.29153
  -3  -5   2     2076.08     2143.29    103.78 o   0.25887
  -2  -5   2     3321.84     2817.20    143.68 o   0.22918
  -1  -5   2    14336.69    15939.37   1015.57 o   0.20377
   0  -5   2     1762.92     1634.71    101.48 o   0.18441
   1  -5   2     1021.69      980.75     73.59 o   0.17316
   2  -5   2    24928.53    21691.45    633.57 o   0.17160
   3  -5   2     5176.68     4649.94    172.46 o   0.17999
   4  -5   2    17613.05    17997.69    577.94 o   0.19707
   5  -5   2      241.34      530.94     99.07 o   0.22083
   6  -5   2      870.73      915.48     54.87 o   0.24937
   7  -5   2       93.05      160.95     48.19 o   0.28123
   8  -5   2     1038.23      881.49     51.97 o   0.31541
   9  -5   2       49.33        0.00    100.46 o   0.35123
  10  -5   2     5319.24     5242.71    171.68 o   0.38824
  11  -5   2       51.29        0.00    136.98 o   0.42614
  12  -5   2      425.71      486.24     70.45 o   0.46469
  13  -5   2       43.67        2.74     50.70 o   0.50376
  14  -5   2       11.78        0.00    138.26 o   0.54323
  15  -5   2      984.09     1247.19     81.79 o   0.58302
  16  -5   2      586.16      769.89    112.45 o   0.62307
 -13  -4   2      681.33     1184.45    326.21 o   0.61270
 -12  -4   2       67.76      122.02     41.29 o   0.57214
 -11  -4   2     3033.14     2966.08    112.20 o   0.53176
 -10  -4   2     5416.76     5204.24    172.47 o   0.49161
  -9  -4   2       51.70        6.86     29.07 o   0.45176
  -8  -4   2     2293.88     2035.26     69.64 o   0.41229
  -7  -4   2       32.66       20.67     19.52 o   0.37331
  -6  -4   2     3174.41     3895.68    161.40 o   0.33501
  -5  -4   2      581.47      501.83     34.51 o   0.29763
  -4  -4   2     4162.29     4250.76    168.48 o   0.26159
  -3  -4   2    17200.94    18684.44    607.75 o   0.22752
  -2  -4   2     8745.64    13012.90    498.31 o   0.19644
  -1  -4   2       23.01     1547.15    214.82 o   0.17000
   0  -4   2    70664.57    58310.90   2109.45 o   0.15066
   1  -4   2    14104.32    12221.55    415.61 o   0.14137
   2  -4   2    19119.59    17967.88    565.77 o   0.14409
   3  -4   2    16302.14    15526.99    490.97 o   0.15820
   4  -4   2     8527.75     7644.80    306.25 o   0.18105
   5  -4   2    26074.34    22704.31    681.30 o   0.20981
   6  -4   2     2372.13     2381.46    108.98 o   0.24238
   7  -4   2      191.21      202.60     53.46 o   0.27743
   8  -4   2     9853.37     9555.79    291.01 o   0.31412
   9  -4   2     9557.21     9576.13    273.81 o   0.35195
  10  -4   2     4771.96     4949.84    161.29 o   0.39058
  11  -4   2      310.06      306.52     49.26 o   0.42979
  12  -4   2     4326.64     4319.01    166.76 o   0.46945
  13  -4   2      294.85      253.64     64.00 o   0.50944
  14  -4   2      346.16      287.69     66.57 o   0.54970
  15  -4   2      566.21      670.31     66.94 o   0.59016
  16  -4   2      289.56      589.81    137.79 o   0.63080
 -14  -3   2      102.11      343.67    442.51 o   0.63234
 -13  -3   2       90.46       97.13     47.78 o   0.59128
 -12  -3   2      396.80      508.79     54.89 o   0.55033
 -11  -3   2      103.59      175.70     47.32 o   0.50951
 -10  -3   2    11153.03    11049.65    303.00 o   0.46886
  -9  -3   2    12552.25    11660.10    340.81 o   0.42842
  -8  -3   2      450.63      545.34     44.00 o   0.38827
  -7  -3   2       83.54      166.17     43.78 o   0.34849
  -6  -3   2       91.15       94.62     29.14 o   0.30924
  -5  -3   2     1584.18     1699.05     84.72 o   0.27073
  -4  -3   2       37.50       68.80     21.12 o   0.23336
  -3  -3   2    44592.77    33141.21    995.14 o   0.19774
  -2  -3   2    56736.24    55268.67   1645.63 o   0.16504
  -1  -3   2    22411.12    30083.48   2281.81 o   0.13733
   0  -3   2     1653.96     1217.18     58.53 o   0.11821
   1  -3   2     8375.06     8920.89    396.60 o   0.11213
   2  -3   2    27466.61    31411.76    883.49 o   0.12109
   3  -3   2    37894.66    40253.30   1183.90 o   0.14226
   4  -3   2     8220.23     8740.96    586.19 o   0.17118
   5  -3   2     2406.13     1620.29     87.74 o   0.20459
   6  -3   2     8606.94     6918.00    228.91 o   0.24062
   7  -3   2     4169.69     3426.88    119.34 o   0.27826
   8  -3   2     7645.66     7090.80    301.15 o   0.31694
   9  -3   2     2313.65     1893.82     67.95 o   0.35631
  10  -3   2      353.96      321.63     36.02 o   0.39617
  11  -3   2     1598.12     1397.80    113.94 o   0.43639
  12  -3   2       53.28       66.95     32.20 o   0.47688
  13  -3   2      467.07      429.30     42.85 o   0.51756
  14  -3   2      488.66      377.08     52.68 o   0.55841
  15  -3   2      236.33      357.06    112.03 o   0.59938
  16  -3   2      788.87      537.18    102.05 o   0.64046
 -14  -2   2       54.28       52.94     74.81 o   0.61264
 -13  -2   2       39.52       65.46     65.16 o   0.57132
 -12  -2   2     4844.79     4641.97    151.75 o   0.53006
 -11  -2   2     4619.22     4458.90    143.88 o   0.48890
 -10  -2   2       49.40       44.29     24.99 o   0.44784
  -9  -2   2     7314.66     7272.46    209.92 o   0.40693
  -8  -2   2      796.66     1060.52     44.30 o   0.36621
  -7  -2   2     9922.00     8851.19    247.14 o   0.32575
  -6  -2   2     4525.23     4269.70    131.76 o   0.28567
  -5  -2   2    18543.33    16726.42    495.02 o   0.24615
  -4  -2   2     8330.78     7958.60    249.41 o   0.20751
  -3  -2   2     4203.35     3837.70    143.84 o   0.17036
  -2  -2   2    68973.63    73978.29   4049.39 o   0.13590
  -1  -2   2      443.14      547.23     83.23 o   0.10680
   0  -2   2    39161.59    41340.41   1344.78 o   0.08849
   1  -2   2    24302.05    28333.05    840.90 o   0.08800
   2  -2   2     1587.29      691.16     44.62 o   0.10557
   3  -2   2    71605.80    62505.54   2891.88 o   0.13429
   4  -2   2       30.47      143.74     37.06 o   0.16856
   5  -2   2     3218.13     3490.19    149.68 o   0.20562
   6  -2   2     2157.57     2094.26     79.79 o   0.24420
   7  -2   2     8486.94     8099.28    253.17 o   0.28369
   8  -2   2     1450.77     1454.44     91.57 o   0.32374
   9  -2   2     8619.89     8039.46    236.49 o   0.36418
  10  -2   2      135.63       51.77     30.70 o   0.40489
  11  -2   2     3926.97     4102.70    196.03 o   0.44580
  12  -2   2      154.48       82.57     31.05 o   0.48685
  13  -2   2       51.44      145.08     38.34 o   0.52801
  14  -2   2        4.34       58.15     50.89 o   0.56926
  15  -2   2      108.73      114.43     71.80 o   0.61058
 -15  -1   2      393.73      364.51    188.59 o   0.63600
 -14  -1   2     1355.22      971.54     67.01 o   0.59447
 -13  -1   2       18.45       33.67     63.50 o   0.55297
 -12  -1   2        0.54        8.44     28.24 o   0.51152
 -11  -1   2     4915.49     4899.47    162.17 o   0.47013
 -10  -1   2     6614.93     6793.91    193.26 o   0.42881
  -9  -1   2      909.90     1122.88     51.53 o   0.38758
  -8  -1   2     4107.08     4085.02    118.91 o   0.34648
  -7  -1   2     6615.27     6053.04    173.51 o   0.30556
  -6  -1   2     8601.52     8326.81    240.13 o   0.26490
  -5  -1   2      208.38      147.89     49.57 o   0.22465
  -4  -1   2    35168.50    31683.40    855.01 o   0.18508
  -3  -1   2    39926.15    29049.64    909.14 o   0.14671
  -2  -1   2     1630.91     1737.09    285.64 o   0.11084
  -1  -1   2    20568.80    18880.37    970.07 o   0.08084
   3  -1   2     4940.50     4992.58    198.85 o   0.13570
   4  -1   2    18193.07    18654.15    679.24 o   0.17351
   5  -1   2     2004.55     2700.90    124.09 o   0.21280
   6  -1   2    13463.24    12244.56    357.91 o   0.25289
   7  -1   2     3781.88     3892.63    137.88 o   0.29344
   8  -1   2    27673.83    26046.46    657.00 o   0.33429
   9  -1   2        1.30       37.37     36.96 o   0.37535
  10  -1   2     4205.51     4036.64    121.46 o   0.41654
  11  -1   2     2083.38     2288.58     84.69 o   0.45784
  12  -1   2       52.58      233.76    151.12 o   0.49921
  13  -1   2      267.18      279.98     52.38 o   0.54065
  14  -1   2       43.41        0.00    284.90 o   0.58213
  15  -1   2       42.62      103.81     93.62 o   0.62365
 -15   0   2      375.24      422.72    145.57 o   0.61954
 -14   0   2       10.14       27.31     37.12 o   0.57796
 -13   0   2     1789.33     1888.71     82.10 o   0.53641
 -12   0   2     1252.54     1224.08     56.41 o   0.49490
 -11   0   2        1.10       11.45     28.67 o   0.45344
 -10   0   2     5243.77     4886.10    150.11 o   0.41204
  -9   0   2      613.56      680.50     36.27 o   0.37071
  -8   0   2    12760.84    11915.56    321.93 o   0.32950
  -7   0   2      125.35      438.51     64.37 o   0.28845
  -6   0   2     5644.17     5607.59    187.74 o   0.24763
  -5   0   2     6414.08     5812.55    185.48 o   0.20720
  -4   0   2    13412.78    11664.53    353.53 o   0.16741
  -3   0   2      501.61      839.11    187.52 o   0.12889
  -2   0   2      135.95      584.40    197.63 o   0.09319
   1   0   2    48098.20    41183.51   2803.19 o   0.07639
   3   0   2     8729.65     8940.34    411.46 o   0.14621
   4   0   2     3402.03     1919.65     96.26 o   0.18542
   5   0   2      405.73      405.78     56.67 o   0.22555
   6   0   2    16890.29    16127.73    467.76 o   0.26618
   7   0   2    11849.25    11018.05    306.37 o   0.30712
   8   0   2      358.50      251.00     43.58 o   0.34825
   9   0   2       93.44       74.69     32.54 o   0.38952
  10   0   2       29.18       30.73     44.20 o   0.43088
  11   0   2      669.79      799.66     46.97 o   0.47231
  12   0   2       84.35      101.97     51.72 o   0.51380
  13   0   2      171.83       97.25     47.63 o   0.55533
  14   0   2      113.81      150.39     66.41 o   0.59689
  15   0   2        2.45        0.00    127.69 o   0.63848
 -16   1   2      950.41     1193.65    203.70 o   0.64630
 -15   1   2     2513.72     2366.61    191.65 o   0.60477
 -14   1   2      761.56     1036.70     58.64 o   0.56327
 -13   1   2      138.04      248.92     43.24 o   0.52181
 -12   1   2      742.15      839.48     61.18 o   0.48040
 -11   1   2     2111.25     2283.69     85.58 o   0.43906
 -10   1   2     1693.69     1631.86     61.23 o   0.39781
  -9   1   2    10321.67    10135.23    279.02 o   0.35668
  -8   1   2      833.29      628.22     41.77 o   0.31572
  -7   1   2     6504.54     5834.01    176.05 o   0.27499
  -6   1   2    14008.44    13275.22    383.64 o   0.23464
  -5   1   2     3294.35     2074.03     89.06 o   0.19487
  -4   1   2    23977.40    24944.02    687.41 o   0.15616
  -3   1   2      267.38     1091.22    377.12 o   0.11951
  -2   1   2    24963.83    30925.76    925.38 o   0.08757
   1   1   2     4066.61     3276.70   1391.27 o   0.09358
   2   1   2    13761.08    14555.60    576.90 o   0.12687
   3   1   2     3009.99     3633.25    165.31 o   0.16409
   4   1   2    16591.18    13944.58    476.23 o   0.20308
   5   1   2    46344.37    45821.83   1334.63 o   0.24299
   6   1   2    12711.97    12076.99    362.01 o   0.28344
   7   1   2    44220.91    41681.73   1091.05 o   0.32422
   8   1   2     4450.17     3805.79    125.99 o   0.36523
   9   1   2      433.06      415.66     53.54 o   0.40638
  10   1   2     7600.63     7147.04    226.79 o   0.44765
  11   1   2      103.67      185.31     50.08 o   0.48901
  12   1   2      139.56      112.21     38.94 o   0.53043
  13   1   2     1074.43     1191.09    124.62 o   0.57190
  14   1   2      210.31      219.12     58.35 o   0.61340
 -16   2   2      330.06      340.93    116.07 o   0.63316
 -15   2   2      142.42      192.88     58.61 o   0.59182
 -14   2   2      196.71      199.56     97.76 o   0.55053
 -13   2   2      204.80      154.49     50.67 o   0.50932
 -12   2   2        6.61        0.00     83.17 o   0.46822
 -11   2   2     1526.06     1805.86     68.64 o   0.42723
 -10   2   2     2417.94     2483.26    101.54 o   0.38642
  -9   2   2      235.20      129.39     42.78 o   0.34583
  -8   2   2       80.32       80.57     31.50 o   0.30556
  -7   2   2      291.37      311.32     31.19 o   0.26575
  -6   2   2     7116.75     6265.28    219.52 o   0.22665
  -5   2   2    32429.01    29085.40    830.92 o   0.18869
  -4   2   2    66403.87    67637.16   2310.73 o   0.15273
  -3   2   2    41584.36    48435.34   1328.86 o   0.12057
  -2   2   2    26226.13    21076.84    687.71 o   0.09610
  -1   2   2    18493.63    16095.39    693.63 o   0.08615
   0   2   2     6499.93     9645.07    605.73 o   0.09538
   1   2   2    15794.17    13380.01    648.14 o   0.11942
   2   2   2    17239.17    22470.07   1428.74 o   0.15137
   3   2   2    44830.22    38042.05   1129.68 o   0.18723
   4   2   2    24371.07    21905.81    637.16 o   0.22513
   5   2   2     1559.84     1327.63     69.79 o   0.26420
   6   2   2    27538.39    28299.30   1106.24 o   0.30399
   7   2   2     1439.28     1708.56     64.33 o   0.34424
   8   2   2      654.17      621.36     37.29 o   0.38482
   9   2   2      258.46      256.99     38.35 o   0.42562
  10   2   2      528.61      702.79     46.62 o   0.46660
  11   2   2     1519.64     1442.64    114.36 o   0.50770
  12   2   2      525.30      735.84     57.50 o   0.54891
  13   2   2      424.12      404.40     74.00 o   0.59019
  14   2   2      148.16      115.18     92.65 o   0.63153
 -16   3   2     1751.98     1982.55    115.94 o   0.62183
 -15   3   2      659.51      518.78     80.85 o   0.58080
 -14   3   2       44.76       77.56     48.18 o   0.53989
 -13   3   2     1163.78     1151.36     67.68 o   0.49912
 -12   3   2      551.07      469.35     46.00 o   0.45853
 -11   3   2      814.07      696.21     50.61 o   0.41817
 -10   3   2      552.65      540.70     39.78 o   0.37811
  -9   3   2    15457.47    15035.65    403.76 o   0.33847
  -8   3   2     1053.24      989.11     44.00 o   0.29940
  -7   3   2    92127.73    85178.30   2748.62 o   0.26117
  -6   3   2    82283.72    74198.66   2093.09 o   0.22421
  -5   3   2      997.87     1013.58     83.41 o   0.18925
  -4   3   2    58062.75    50966.75   1419.75 o   0.15764
  -3   3   2    17560.72    17402.09    678.97 o   0.13181
  -2   3   2    57608.98    53573.34   1594.62 o   0.11570
  -1   3   2      770.62     1225.49    136.16 o   0.11351
   1   3   2     3819.37     5422.52    598.48 o   0.14950
   2   3   2    11162.38     7619.32    357.48 o   0.17976
   3   3   2        6.88      250.88     76.16 o   0.21394
   4   3   2    21731.34    22337.80    698.43 o   0.25042
   5   3   2     5399.90     5003.42    172.72 o   0.28834
   6   3   2      732.40      946.60     81.35 o   0.32720
   7   3   2     2060.34     2027.58    113.54 o   0.36670
   8   3   2     2267.42     2187.88     85.44 o   0.40665
   9   3   2    15524.12    15104.77    418.67 o   0.44693
  10   3   2      243.94      267.27     46.64 o   0.48746
  11   3   2      239.16       77.70     44.44 o   0.52818
  12   3   2       26.83       98.26     48.57 o   0.56906
  13   3   2       13.04        6.78     78.79 o   0.61005
 -16   4   2        2.42       35.97     69.11 o   0.61239
 -15   4   2      236.43      414.97     67.14 o   0.57184
 -14   4   2     1129.72      804.57     55.33 o   0.53147
 -13   4   2      441.56      616.65     54.80 o   0.49134
 -12   4   2     6156.64     6323.93    195.04 o   0.45150
 -11   4   2     1130.22     1158.92     64.59 o   0.41205
 -10   4   2      232.03      259.23     41.21 o   0.37310
  -9   4   2     8480.31     7493.86    230.07 o   0.33482
  -8   4   2      680.18      651.43     55.67 o   0.29749
  -7   4   2     2400.42     2864.92    129.75 o   0.26150
  -5   4   2    58504.68    50196.54   1387.68 o   0.19650
  -4   4   2    11142.25    10653.75    372.79 o   0.17018
  -3   4   2      965.45     1136.87    325.12 o   0.15098
  -2   4   2     6073.74     5393.78    317.13 o   0.14184
  -1   4   2    13408.38    15379.89   2253.79 o   0.14468
   0   4   2     3245.34     4356.88    449.52 o   0.15885
   1   4   2    87489.52   116623.80  12832.70 o   0.18172
   2   4   2    12511.59    19656.98   1359.40 o   0.21048
   3   4   2    22977.83    18147.69    571.25 o   0.24304
   4   4   2     6032.57     5852.45    207.55 o   0.27807
   5   4   2      102.25      194.66     68.85 o   0.31474
   6   4   2     3550.84     3722.82    128.18 o   0.35255
   7   4   2     4607.21     5230.00    162.78 o   0.39117
   8   4   2      612.31      645.48     55.59 o   0.43038
   9   4   2     2011.90     2178.98     93.36 o   0.47002
  10   4   2     1261.69     1295.77     82.05 o   0.51000
  11   4   2      387.35      515.80     57.75 o   0.55025
  12   4   2      938.61      708.93     67.30 o   0.59071
  13   4   2      139.59        6.61    127.52 o   0.63134
 -17   5   2        1.59        6.97    107.91 o   0.64511
 -16   5   2      147.96      148.65     64.10 o   0.60495
 -15   5   2        0.69       17.91     58.07 o   0.56502
 -14   5   2      270.61      289.02     59.99 o   0.52538
 -13   5   2       18.72       53.59     40.02 o   0.48610
 -12   5   2     2728.87     3067.07    109.17 o   0.44727
 -11   5   2     7193.21     6437.49    212.31 o   0.40901
 -10   5   2     5580.41     5375.38    167.47 o   0.37151
  -9   5   2        6.02        3.35     31.18 o   0.33502
  -8   5   2    54114.52    53426.85   1426.99 o   0.29990
  -7   5   2     2746.25     3463.02    143.58 o   0.26671
  -6   5   2     1977.83     1674.84     72.98 o   0.23626
  -5   5   2    70540.28    62859.28   1713.84 o   0.20974
  -4   5   2    10995.45     8905.92    282.54 o   0.18882
  -3   5   2    39181.50    34940.35    954.64 o   0.17550
  -2   5   2     8634.85     7988.49    291.58 o   0.17157
  -1   5   2     9079.30     8053.05    315.50 o   0.17766
   0   5   2     6788.53    11378.74   2023.64 o   0.19281
   1   5   2    33208.51    33454.45   1064.77 o   0.21512
   2   5   2    11242.51    11985.90    571.48 o   0.24263
   3   5   2     9523.60    10997.76    399.38 o   0.27377
   4   5   2    33325.57    31571.20    907.07 o   0.30743
   5   5   2    19910.97    18775.65    526.89 o   0.34289
   6   5   2      908.80      778.38     39.06 o   0.37962
   7   5   2      348.46      360.10     42.55 o   0.41731
   8   5   2     2280.43     2740.79    160.38 o   0.45571
   9   5   2        5.29       50.59     37.00 o   0.49465
  10   5   2      282.82      298.52     39.06 o   0.53402
  11   5   2      414.50      467.18     65.87 o   0.57372
  12   5   2      118.29       74.15     79.72 o   0.61371
 -17   6   2      106.53       50.33     75.40 o   0.63904
 -16   6   2       23.34       89.54    135.66 o   0.59957
 -15   6   2      956.71      966.07     99.99 o   0.56044
 -14   6   2      104.39      132.53     40.94 o   0.52171
 -13   6   2     1780.19     1895.64    105.06 o   0.48348
 -12   6   2      435.42      400.19     39.97 o   0.44589
 -11   6   2    10389.02     9918.96    274.10 o   0.40911
 -10   6   2    24921.04    22427.38    602.43 o   0.37339
  -9   6   2      166.30      124.03     42.94 o   0.33904
  -8   6   2     1317.40     1266.56     61.76 o   0.30654
  -7   6   2    42349.86    40559.05   1074.21 o   0.27654
  -6   6   2     4234.03     3489.09    117.74 o   0.24994
  -5   6   2    27425.07    24854.27    636.66 o   0.22794
  -4   6   2    28626.47    21748.37    583.01 o   0.21196
  -3   6   2    20316.46    18265.39    557.48 o   0.20344
  -2   6   2    17395.35    18323.04    625.48 o   0.20332
  -1   6   2      128.77      299.39     36.38 o   0.21160
   0   6   2     5060.05     8950.94   1253.02 o   0.22738
   1   6   2     6031.17    12096.60    883.94 o   0.24923
   2   6   2      103.25      126.84     29.01 o   0.27572
   3   6   2    26949.38    42186.16   2750.72 o   0.30563
   4   6   2     2773.04     3623.31    272.31 o   0.33807
   5   6   2    33384.53    32699.91    882.44 o   0.37237
   6   6   2    11147.59    10794.12    312.97 o   0.40807
   7   6   2      231.78      326.56    107.38 o   0.44482
   8   6   2     1555.94     1603.37     68.55 o   0.48239
   9   6   2       20.61       51.63     38.40 o   0.52059
  10   6   2      233.49      145.08     63.02 o   0.55931
  11   6   2      340.82      352.71    124.14 o   0.59844
  12   6   2     1213.11     1241.95    364.91 o   0.63790
 -17   7   2      158.86      171.86     78.75 o   0.63496
 -16   7   2       11.68       75.11     80.69 o   0.59632
 -15   7   2       35.23       63.69     60.42 o   0.55813
 -14   7   2      167.93      213.57     56.40 o   0.52049
 -13   7   2     2292.50     2536.89     94.24 o   0.48353
 -12   7   2     9061.04     8551.71    242.22 o   0.44741
 -11   7   2      887.56      892.81     93.98 o   0.41236
 -10   7   2     2737.72     2432.08     89.19 o   0.37868
  -9   7   2     7991.39     7667.85    220.36 o   0.34676
  -8   7   2      853.23      658.97     58.55 o   0.31714
  -7   7   2     2007.57     2072.42     74.49 o   0.29051
  -6   7   2     9037.50     8079.14    235.01 o   0.26778
  -5   7   2        6.39        0.00     93.26 o   0.25000
  -4   7   2    42729.10    39037.94   1044.16 o   0.23830
  -3   7   2     1806.73     2271.78     86.19 o   0.23358
  -2   7   2     3406.01     4174.80    623.94 o   0.23627
  -1   7   2     6437.97     7618.66    332.37 o   0.24612
   0   7   2     2911.49     3072.16    125.30 o   0.26232
   1   7   2    15910.14    15785.06    693.59 o   0.28380
   2   7   2      333.26      479.68     37.81 o   0.30945
   3   7   2    28894.85    27218.58    888.11 o   0.33832
   4   7   2    25854.52    35525.95   2373.14 o   0.36967
   5   7   2     1406.89     1332.46     54.62 o   0.40291
   6   7   2       23.57        0.00     88.46 o   0.43761
   7   7   2      118.90      183.79     45.69 o   0.47346
   8   7   2      486.36      476.91     54.96 o   0.51020
   9   7   2      187.98       64.47     37.16 o   0.54767
  10   7   2      849.08      757.49    116.39 o   0.58572
  11   7   2       63.75       53.99    178.12 o   0.62424
 -17   8   2      159.80      192.07     87.79 o   0.63289
 -16   8   2      697.82      901.05     84.89 o   0.59522
 -15   8   2      110.11      242.99    168.10 o   0.55813
 -14   8   2        7.25       10.57     51.88 o   0.52175
 -13   8   2      227.03      129.52     60.45 o   0.48624
 -12   8   2     5141.28     4960.47    153.13 o   0.45180
 -11   8   2    10830.43    11095.17    341.57 o   0.41869
 -10   8   2      536.82      368.27     47.94 o   0.38726
  -9   8   2     1511.79     1463.40     60.05 o   0.35794
  -8   8   2    17939.56    17007.93    443.05 o   0.33131
  -7   8   2      194.64      174.85     44.99 o   0.30806
  -6   8   2    14212.81    14814.57    395.69 o   0.28900
  -5   8   2    18942.34    15965.72    475.00 o   0.27501
  -4   8   2      563.82     1020.81     64.99 o   0.26689
  -3   8   2    10379.23    11800.61    336.32 o   0.26517
  -2   8   2      184.21      297.41     49.75 o   0.26999
  -1   8   2     3327.89     3180.75    119.83 o   0.28099
   0   8   2    14022.75    13631.36    414.53 o   0.29750
   1   8   2     1536.23     1296.51     74.99 o   0.31866
   3   8   2      724.06     1252.12    219.04 o   0.37161
   4   8   2     4076.56     4761.86    222.59 o   0.40199
   5   8   2     7181.54     7308.47    232.16 o   0.43427
   6   8   2      166.94      202.68     28.49 o   0.46805
   7   8   2      466.44      351.32     39.34 o   0.50304
   8   8   2       17.90       37.30     27.91 o   0.53898
   9   8   2     1619.01     1586.82    184.08 o   0.57572
  10   8   2       13.16        0.00    100.10 o   0.61310
 -17   9   2      272.49      338.02    246.94 o   0.63286
 -16   9   2       50.68      148.58     73.62 o   0.59629
 -15   9   2     1352.96     1380.33    146.56 o   0.56044
 -14   9   2      443.79      367.41     57.78 o   0.52548
 -13   9   2     1341.50     1565.08     94.45 o   0.49157
 -12   9   2        8.30       21.84     49.61 o   0.45896
 -11   9   2     1248.21     1339.02     69.66 o   0.42794
 -10   9   2      922.57      771.12    169.30 o   0.39889
  -9   9   2     1884.86     1703.18     90.32 o   0.37227
  -8   9   2     5519.26     5032.42    156.80 o   0.34863
  -7   9   2    27481.97    24543.22    633.18 o   0.32862
  -6   9   2     2416.19     2206.73     91.81 o   0.31293
  -5   9   2    10666.57     9829.78    318.76 o   0.30223
  -4   9   2       83.17      227.43     34.97 o   0.29708
  -3   9   2     1381.72     1257.57     67.34 o   0.29775
  -2   9   2    12593.25    11549.05    334.45 o   0.30421
  -1   9   2    22540.69    22982.34    777.54 o   0.31610
   0   9   2    51001.98    51176.01   1572.33 o   0.33284
   1   9   2     5452.48     4612.56    186.00 o   0.35375
   2   9   2     1781.53     2154.13     92.36 o   0.37813
   3   9   2     3837.84     6257.38    329.18 o   0.40535
   4   9   2     1084.76     1284.70     87.80 o   0.43489
   5   9   2     1254.84     1004.51     54.82 o   0.46630
   6   9   2       60.91       81.06     31.92 o   0.49923
   7   9   2     1232.87     1272.67    118.10 o   0.53340
   8   9   2        6.53        0.00    162.94 o   0.56858
   9   9   2      179.39      166.46    132.78 o   0.60460
  10   9   2      157.91      282.76    175.28 o   0.64132
 -17  10   2      264.70      205.39    143.61 o   0.63487
 -16  10   2      407.04      507.85     83.73 o   0.59951
 -15  10   2       20.35       86.78     84.29 o   0.56504
 -14  10   2      148.56       81.45     46.57 o   0.53161
 -13  10   2      137.92      135.93     74.40 o   0.49944
 -12  10   2     4590.22     4703.15    144.67 o   0.46878
 -11  10   2       60.91      149.83     40.54 o   0.43995
 -10  10   2      394.71      395.05     42.25 o   0.41334
  -9  10   2     7365.77     7966.87    234.18 o   0.38940
  -8  10   2        5.37       10.00     35.49 o   0.36865
  -7  10   2     8664.37     8124.31    227.47 o   0.35166
  -6  10   2     4134.97     3717.66    124.65 o   0.33898
  -5  10   2     6868.76     6499.21    199.84 o   0.33112
  -4  10   2      525.03      582.53     55.31 o   0.32843
  -3  10   2    26725.93    25526.53    702.53 o   0.33103
  -2  10   2     4575.92     4359.78    163.29 o   0.33879
  -1  10   2    12148.75    11531.18    353.07 o   0.35138
   0  10   2    10930.13    11589.48    382.63 o   0.36830
   1  10   2     5419.12     5723.51    200.42 o   0.38899
   2  10   2      120.76      126.53     84.31 o   0.41287
   3  10   2      736.20      702.94     52.09 o   0.43944
   4  10   2      685.28      522.93     40.12 o   0.46823
   5  10   2      118.68      104.43     41.44 o   0.49886
   6  10   2        1.26        0.00     73.03 o   0.53100
   7  10   2       40.55      115.45    157.42 o   0.56441
   8  10   2      567.66      684.79    154.31 o   0.59887
   9  10   2      239.22      184.00    168.65 o   0.63421
 -17  11   2      704.27      359.76    184.70 o   0.63889
 -16  11   2       82.11       52.70     93.11 o   0.60486
 -15  11   2       47.67       63.08     60.25 o   0.57186
 -14  11   2       27.04      102.43     54.38 o   0.54007
 -13  11   2       16.27       75.06     46.88 o   0.50972
 -12  11   2      110.72      107.56     45.79 o   0.48109
 -11  11   2     1691.84     1392.69     72.27 o   0.45449
 -10  11   2      183.70      118.57     36.78 o   0.43031
  -9  11   2     1701.48     1525.66     91.99 o   0.40898
  -8  11   2     5214.54     4690.77    142.63 o   0.39096
  -7  11   2      124.38       64.30     44.00 o   0.37672
  -6  11   2     1734.19     1431.63     78.91 o   0.36671
  -5  11   2      656.51      835.34    101.11 o   0.36128
  -4  11   2     4509.61     4038.48    169.63 o   0.36064
  -3  11   2      634.65      747.05     54.57 o   0.36481
  -2  11   2    31445.11    30826.52    853.99 o   0.37363
  -1  11   2     9405.58     9652.04    294.93 o   0.38678
   0  11   2       15.58        7.09     30.95 o   0.40384
   1  11   2     3323.64     3298.25    120.09 o   0.42435
   2  11   2      242.98      199.74     45.37 o   0.44781
   3  11   2      580.67      437.60     45.53 o   0.47380
   4  11   2      757.57      900.36     56.04 o   0.50193
   5  11   2     1153.68     1451.36     76.79 o   0.53185
   6  11   2      232.87      355.03    257.45 o   0.56328
   7  11   2       24.31      139.40    129.99 o   0.59598
   8  11   2       28.53      301.23    182.71 o   0.62976
 -17  12   2      802.81      784.57    249.03 o   0.64490
 -16  12   2      174.03       29.41    118.42 o   0.61228
 -15  12   2       57.79      109.59     66.47 o   0.58083
 -14  12   2      852.45      856.71     79.00 o   0.55075
 -13  12   2      185.42      323.54     71.71 o   0.52228
 -12  12   2      246.45      299.07     73.04 o   0.49570
 -11  12   2      115.65      104.45     44.06 o   0.47133
 -10  12   2     2194.88     2227.52     89.78 o   0.44952
  -9  12   2     1886.43     1831.63     81.37 o   0.43067
  -8  12   2     7496.11     6890.21    228.73 o   0.41518
  -7  12   2     1130.92     1075.70     78.11 o   0.40343
  -6  12   2     1764.80     1909.29     91.35 o   0.39576
  -5  12   2       81.10       52.67     37.34 o   0.39241
  -4  12   2    10008.76     9234.80    301.16 o   0.39350
  -3  12   2     2993.71     2732.11    106.69 o   0.39897
  -2  12   2       28.86        0.00     63.75 o   0.40866
  -1  12   2     5483.25     5646.41    197.47 o   0.42228
   0  12   2      129.27       91.30     46.38 o   0.43945
   1  12   2     7539.42     7406.66    301.29 o   0.45979
   2  12   2     1198.69     1428.64    119.04 o   0.48290
   3  12   2       12.03       13.98     40.86 o   0.50839
   4  12   2      421.02      274.10     37.44 o   0.53592
   5  12   2      275.97      221.66     98.89 o   0.56521
   6  12   2        8.71        0.00    118.37 o   0.59598
   7  12   2      252.21      624.91    211.35 o   0.62802
 -16  13   2      781.26      786.87    200.86 o   0.62168
 -15  13   2       46.82      153.17     91.51 o   0.59185
 -14  13   2     1137.68     1130.91     95.86 o   0.56352
 -13  13   2     2354.60     2479.35    112.96 o   0.53696
 -12  13   2        6.64       11.29     73.45 o   0.51243
 -11  13   2     1227.48     1433.76     69.18 o   0.49023
 -10  13   2      380.83      350.11     50.15 o   0.47070
  -9  13   2      582.44      774.01    323.19 o   0.45417
  -8  13   2       40.71       36.72     40.01 o   0.44100
  -7  13   2     5661.12     4746.10    155.37 o   0.43148
  -6  13   2     1613.66     1727.83     74.90 o   0.42587
  -5  13   2       17.98        0.00    119.48 o   0.42431
  -4  13   2        1.75       24.77     56.20 o   0.42685
  -3  13   2      423.39      414.01     60.90 o   0.43342
  -2  13   2       87.10       70.58     41.43 o   0.44383
  -1  13   2     5324.66     5400.24    209.95 o   0.45784
   0  13   2      456.50      790.60    136.97 o   0.47511
   1  13   2     1099.83     1213.51     72.73 o   0.49531
   2  13   2     2261.82     2145.36    118.64 o   0.51810
   3  13   2      886.98      762.92     53.78 o   0.54315
   4  13   2      167.67      287.49     90.79 o   0.57015
   5  13   2      764.39      538.89    139.95 o   0.59886
   6  13   2       65.74      219.85    187.60 o   0.62903
 -16  14   2      168.81       99.67    100.29 o   0.63300
 -15  14   2        5.05       62.24    123.17 o   0.60480
 -14  14   2      616.25      726.49     76.91 o   0.57825
 -13  14   2     1211.64     1466.64     98.44 o   0.55358
 -12  14   2       54.63      148.09     76.63 o   0.53106
 -11  14   2      172.17      232.80    103.92 o   0.51096
 -10  14   2     2475.53     2136.16    112.21 o   0.49358
  -9  14   2      665.87      973.38     69.61 o   0.47922
  -8  14   2      436.92      513.66     64.36 o   0.46816
  -7  14   2        2.90       75.97     38.34 o   0.46064
  -6  14   2     4966.76     4628.28    154.40 o   0.45682
  -5  14   2     1561.91     1144.13     73.22 o   0.45680
  -4  14   2     1847.79     2159.17    135.58 o   0.46059
  -3  14   2      596.92      562.60     51.40 o   0.46809
  -2  14   2      292.67      230.57     54.10 o   0.47912
  -1  14   2      152.74      168.36     87.54 o   0.49346
   0  14   2     4171.87     3806.98    190.90 o   0.51081
   1  14   2      547.71      595.21     66.79 o   0.53089
   2  14   2       32.06      100.40     66.44 o   0.55340
   3  14   2      962.21     1017.97    203.33 o   0.57805
   4  14   2       38.23        0.00    108.84 o   0.60458
   5  14   2     1156.74     1032.69    231.29 o   0.63277
 -16  15   2      255.65      256.21    132.30 o   0.64611
 -15  15   2      650.20      769.82    168.28 o   0.61958
 -14  15   2      657.57      864.16     94.16 o   0.59479
 -13  15   2      426.17      603.96    122.45 o   0.57199
 -12  15   2     2077.49     2421.03    258.91 o   0.55141
 -11  15   2      271.42      239.89     85.97 o   0.53331
 -10  15   2       92.68      254.18    197.92 o   0.51795
  -9  15   2      267.20      237.14     60.90 o   0.50559
  -8  15   2     1186.40      934.31    128.72 o   0.49644
  -7  15   2     4333.02     4629.52    158.46 o   0.49069
  -6  15   2      520.40      505.95     50.57 o   0.48845
  -5  15   2      128.01       36.08     52.16 o   0.48978
  -4  15   2     1095.28      981.29     62.00 o   0.49464
  -3  15   2      559.45      389.60     49.28 o   0.50294
  -2  15   2     3500.82     3881.19    174.07 o   0.51450
  -1  15   2      282.32      295.72     61.97 o   0.52912
   0  15   2      197.48      154.28     59.92 o   0.54654
   1  15   2      202.75       38.51    122.01 o   0.56651
   2  15   2      631.22      398.10    167.34 o   0.58877
   3  15   2      373.08      565.71    120.40 o   0.61307
   4  15   2     1359.56     1662.39    266.62 o   0.63918
 -15  16   2       36.36       57.89     95.14 o   0.63604
 -14  16   2      952.32     1375.75    151.62 o   0.61299
 -13  16   2      134.51      116.43    133.82 o   0.59200
 -12  16   2      299.81      275.95    100.75 o   0.57329
 -11  16   2     1249.38     1009.09     88.29 o   0.55708
 -10  16   2      206.12      156.53     61.79 o   0.54361
  -9  16   2      378.97      408.62     58.70 o   0.53307
  -8  16   2        7.37        8.72     51.03 o   0.52566
  -7  16   2        9.90       44.36     80.93 o   0.52149
  -6  16   2      337.97      264.95     64.93 o   0.52065
  -5  16   2      418.73      655.03     59.36 o   0.52315
  -4  16   2     3560.38     3406.07    135.54 o   0.52895
  -3  16   2     2830.95     2392.44    119.65 o   0.53793
  -2  16   2       15.41       12.25     84.94 o   0.54995
  -1  16   2      425.68      389.46    156.41 o   0.56481
   0  16   2       15.03        0.00    112.32 o   0.58230
   1  16   2        4.12        0.00    129.76 o   0.60217
   2  16   2      257.09      440.40    327.14 o   0.62421
   3  16   2     1014.47      538.95    198.41 o   0.64820
 -14  17   2        9.74      239.78    192.83 o   0.63272
 -13  17   2      446.84      769.15    298.96 o   0.61347
 -12  17   2        8.60        0.00    161.35 o   0.59653
 -11  17   2       27.61      115.04    163.99 o   0.58211
 -10  17   2      531.93      611.35     78.91 o   0.57038
  -9  17   2      271.20      371.20     70.87 o   0.56152
  -8  17   2     1389.59     1533.12    108.49 o   0.55566
  -7  17   2      134.91      164.07     93.10 o   0.55291
  -6  17   2      695.88      656.82     79.82 o   0.55330
  -5  17   2      260.70      214.58     69.08 o   0.55684
  -4  17   2      387.04      353.45     75.74 o   0.56345
  -3  17   2     1426.14     1642.97    115.47 o   0.57305
  -2  17   2        9.24       81.16     73.45 o   0.58547
  -1  17   2      354.63      207.14     86.48 o   0.60054
   0  17   2       15.59       94.12    100.31 o   0.61807
   1  17   2      360.74      307.70    199.57 o   0.63786
 -13  18   2        8.91        0.00    206.08 o   0.63625
 -12  18   2        4.79        0.00    314.93 o   0.62099
 -11  18   2       47.70       94.13     82.09 o   0.60822
 -10  18   2      297.72      311.87     74.54 o   0.59811
  -9  18   2       78.56      121.87     79.33 o   0.59078
  -8  18   2     1316.90     1285.37    123.21 o   0.58633
  -7  18   2      619.60      764.07    157.28 o   0.58485
  -6  18   2      263.93      354.63     95.39 o   0.58634
  -5  18   2     1808.57     1510.43    188.54 o   0.59079
  -4  18   2       37.70       24.78     82.96 o   0.59813
  -3  18   2       23.93      127.01    190.25 o   0.60825
  -2  18   2      150.45      529.11    187.79 o   0.62103
  -1  18   2        4.82      310.72    224.24 o   0.63629
 -12  19   2       15.89        0.00    233.44 o   0.64652
 -11  19   2      206.17      291.96    128.09 o   0.63530
 -10  19   2       74.48       57.50    145.17 o   0.62667
  -9  19   2       85.36      287.08    146.44 o   0.62074
  -8  19   2      461.74      698.39    133.11 o   0.61758
  -7  19   2      690.13      489.40    100.60 o   0.61723
  -6  19   2      160.42      150.27    173.77 o   0.61970
  -5  19   2      117.97      176.11     95.83 o   0.62497
  -4  19   2      360.28      536.27    145.55 o   0.63295
  -3  19   2      114.53      133.11    110.99 o   0.64354
  -8  20   2       12.99      231.54    192.07 o   0.64930
  -7  20   2      252.98      314.81    340.67 o   0.64999
   3 -19   3      931.44      522.62    119.66 o   0.63967
   4 -19   3     1064.30     1035.71    552.93 o   0.63058
   5 -19   3        0.63      147.68    148.98 o   0.62417
   6 -19   3      824.82      537.35     79.59 o   0.62050
   7 -19   3       13.08      116.61    114.25 o   0.61963
   8 -19   3        1.85       19.77     87.87 o   0.62158
   9 -19   3      235.79      372.19    138.14 o   0.62630
  10 -19   3      143.61      204.92    160.52 o   0.63376
  11 -19   3      151.52      471.83    231.88 o   0.64384
   0 -18   3      764.59      836.14    246.07 o   0.64607
   1 -18   3       18.56       50.94    353.31 o   0.62985
   2 -18   3      157.92      187.41    104.57 o   0.61604
   3 -18   3       18.32       59.30    255.56 o   0.60481
   4 -18   3      462.01      540.09    142.86 o   0.59629
   5 -18   3      200.42      285.43     78.01 o   0.59061
   6 -18   3      736.45      857.93    129.72 o   0.58786
   7 -18   3     1268.17     1168.74    156.42 o   0.58806
   8 -18   3      248.80      309.22     64.34 o   0.59122
   9 -18   3        4.10       12.80     65.48 o   0.59729
  10 -18   3       48.07      168.54     69.28 o   0.60618
  11 -18   3      655.60     1890.32   1052.07 o   0.61777
  12 -18   3      243.54      317.65    225.86 o   0.63192
  13 -18   3        9.49        0.09    132.13 o   0.64845
  -2 -17   3      688.61      305.21    190.16 o   0.64954
  -1 -17   3      151.14       57.68    223.68 o   0.62892
   0 -17   3      163.67      316.94    153.81 o   0.61047
   1 -17   3      394.08      446.25    117.49 o   0.59438
   2 -17   3      261.06      340.89     82.33 o   0.58086
   3 -17   3     2382.54     2081.18    228.85 o   0.57008
   4 -17   3      573.78      659.70    140.60 o   0.56221
   5 -17   3       80.53       49.74     57.40 o   0.55736
   6 -17   3      126.17       60.26     86.25 o   0.55562
   7 -17   3      645.21      400.25     69.16 o   0.55701
   8 -17   3       40.48      138.58     90.07 o   0.56152
   9 -17   3      289.85      402.54     83.15 o   0.56906
  10 -17   3     1029.64      883.63     91.17 o   0.57952
  11 -17   3       16.21       68.07     53.14 o   0.59274
  12 -17   3      100.39      144.76     91.58 o   0.60855
  13 -17   3       10.11       37.38     91.16 o   0.62675
  14 -17   3      101.56        8.75    192.09 o   0.64714
  -3 -16   3      359.74      402.15    211.09 o   0.63691
  -2 -16   3      383.38      263.15    191.02 o   0.61410
  -1 -16   3      946.40      943.06    285.41 o   0.59336
   0 -16   3      461.07      471.20     80.23 o   0.57490
   1 -16   3       68.22        0.00    170.53 o   0.55897
   2 -16   3      899.19      683.31     66.38 o   0.54577
   3 -16   3       10.79       79.48     65.61 o   0.53552
   4 -16   3      556.11      567.87     98.39 o   0.52837
   5 -16   3     1170.02     1279.37     82.84 o   0.52446
   6 -16   3       44.31       73.86     45.32 o   0.52386
   7 -16   3        3.49       52.92     70.01 o   0.52659
   8 -16   3      106.02       98.12     83.97 o   0.53259
   9 -16   3     2098.81     2336.00    114.02 o   0.54174
  10 -16   3      714.15      808.92     99.62 o   0.55391
  11 -16   3     1888.35     1927.17    154.73 o   0.56889
  12 -16   3      266.15      261.73     87.27 o   0.58646
  13 -16   3     1233.23     1157.18    169.56 o   0.60641
  14 -16   3      348.32      707.54    355.94 o   0.62850
  -4 -15   3     1136.02      842.28    227.59 o   0.62678
  -3 -15   3     1237.20     1031.87    175.84 o   0.60178
  -2 -15   3       99.57       67.99    106.81 o   0.57872
  -1 -15   3       40.64       75.79    206.06 o   0.55784
   0 -15   3      385.32      397.51     56.61 o   0.53939
   1 -15   3        5.35        0.00     70.48 o   0.52363
   2 -15   3      116.55      194.56     52.19 o   0.51081
   3 -15   3     3661.60     3688.54    183.46 o   0.50114
   4 -15   3      386.61      527.37     56.91 o   0.49483
   5 -15   3       88.24      117.54     53.58 o   0.49199
   6 -15   3      401.42      468.89     49.70 o   0.49269
   7 -15   3     1525.87     1399.17    102.40 o   0.49691
   8 -15   3      157.65      106.83     50.54 o   0.50456
   9 -15   3       30.86      113.97     70.13 o   0.51549
  10 -15   3     1456.59     1760.07    133.59 o   0.52950
  11 -15   3      100.75       66.34     60.54 o   0.54635
  12 -15   3       69.22      123.48     70.21 o   0.56579
  13 -15   3      650.25      642.29    106.50 o   0.58756
  14 -15   3      284.16      322.06    228.95 o   0.61141
  15 -15   3       29.23     3592.77   4876.99 o   0.63710
  -6 -14   3     2610.50     1874.03    340.72 o   0.64797
  -5 -14   3      549.72      415.58    125.12 o   0.61927
  -4 -14   3      512.84      857.47    544.53 o   0.59212
  -3 -14   3       18.09       75.08    138.00 o   0.56676
  -2 -14   3      333.60      239.15    110.18 o   0.54342
  -1 -14   3     1951.54     1858.81    164.64 o   0.52239
   0 -14   3      775.12      706.29     97.08 o   0.50394
   1 -14   3     6438.80     5832.80    244.90 o   0.48838
   2 -14   3      391.07      313.11     43.35 o   0.47598
   3 -14   3       31.74      138.24     50.19 o   0.46701
   4 -14   3      229.42      239.79     41.34 o   0.46165
   5 -14   3      130.17      219.87     53.90 o   0.46003
   6 -14   3     6727.80     6624.01    204.08 o   0.46220
   7 -14   3       86.48       90.21     42.07 o   0.46810
   8 -14   3     6027.97     6409.58    243.16 o   0.47759
   9 -14   3       69.01      176.63     59.59 o   0.49047
  10 -14   3      804.34      889.74    107.79 o   0.50647
  11 -14   3     2684.35     2501.41    182.99 o   0.52531
  12 -14   3        3.04       34.67     62.24 o   0.54670
  13 -14   3      309.08      421.04     77.52 o   0.57035
  14 -14   3      413.08      629.46    147.61 o   0.59599
  15 -14   3      508.21      445.63     94.60 o   0.62338
  -7 -13   3      410.92      358.01    212.02 o   0.64509
  -6 -13   3     1458.31     1004.99    119.40 o   0.61448
  -5 -13   3      447.15      252.13    103.66 o   0.58526
  -4 -13   3     1003.31     1261.48    136.21 o   0.55764
  -3 -13   3       14.00       36.49     74.63 o   0.53186
  -2 -13   3     1365.55     1355.42     94.10 o   0.50821
  -1 -13   3      105.58      100.82     44.21 o   0.48700
   0 -13   3        4.18       12.98     45.60 o   0.46857
   1 -13   3     2378.66     2476.36    172.69 o   0.45324
   2 -13   3     2469.48     2416.85    142.75 o   0.44134
   3 -13   3      330.63      275.52     41.51 o   0.43316
   4 -13   3     4996.55     4487.04    191.59 o   0.42891
   5 -13   3     4724.79     4346.68    132.22 o   0.42871
   6 -13   3        4.69      136.35     40.71 o   0.43255
   7 -13   3     2712.93     2733.19     97.05 o   0.44034
   8 -13   3     1013.28      938.82     93.11 o   0.45188
   9 -13   3     3454.75     3363.61    128.36 o   0.46687
  10 -13   3      582.19      375.69     49.86 o   0.48501
  11 -13   3       19.13       49.81     40.32 o   0.50595
  12 -13   3     1975.16     1912.85     81.70 o   0.52937
  13 -13   3      118.92      389.62    211.41 o   0.55494
  14 -13   3      321.26      485.02    248.49 o   0.58239
  15 -13   3      184.71      177.82    103.87 o   0.61147
  16 -13   3      132.59      329.24    166.75 o   0.64194
  -8 -12   3     1043.94     1071.73    226.76 o   0.64487
  -7 -12   3     2078.61     2109.53    680.35 o   0.61248
  -6 -12   3      692.45      878.57    459.59 o   0.58129
  -5 -12   3      613.17      471.30     79.39 o   0.55149
  -4 -12   3      291.92      329.22    108.10 o   0.52334
  -3 -12   3     1032.61      841.62     87.59 o   0.49711
  -2 -12   3      351.55      342.83     67.69 o   0.47311
  -1 -12   3      592.86      644.77     77.53 o   0.45171
   0 -12   3     2454.10     2807.51    378.77 o   0.43328
   1 -12   3     3029.70     2776.75    106.69 o   0.41823
   2 -12   3      851.96      779.40     60.47 o   0.40693
   3 -12   3     5736.45     5692.53    165.93 o   0.39969
   4 -12   3     2774.28     2689.71     91.35 o   0.39673
   5 -12   3    17320.16    17142.75    456.85 o   0.39816
   6 -12   3     4254.90     4340.04    137.40 o   0.40393
   7 -12   3     1148.62      970.63     65.99 o   0.41385
   8 -12   3     1279.65     1421.01     68.72 o   0.42764
   9 -12   3        2.61        0.00    190.62 o   0.44493
  10 -12   3      618.51      517.26     58.86 o   0.46534
  11 -12   3     4394.31     4386.12    147.67 o   0.48848
  12 -12   3        0.22        1.81     44.86 o   0.51397
  13 -12   3      339.77      363.58     70.94 o   0.54149
  14 -12   3        4.02       88.25    124.10 o   0.57074
  15 -12   3      858.51      931.10    124.33 o   0.60147
  16 -12   3      231.95      218.76     92.21 o   0.63346
  -9 -11   3      374.11      596.50    193.48 o   0.64731
  -8 -11   3      219.99      223.54    130.89 o   0.61328
  -7 -11   3        7.63       22.33     81.50 o   0.58026
  -6 -11   3        1.58        1.60     82.90 o   0.54843
  -5 -11   3     2842.67     2582.95    150.18 o   0.51802
  -4 -11   3     1032.08     1044.75    126.27 o   0.48928
  -3 -11   3      153.06      255.12    128.50 o   0.46254
  -2 -11   3      731.85      766.92    247.58 o   0.43815
  -1 -11   3       12.40        0.00     76.74 o   0.41652
   0 -11   3     1223.83     1263.77     75.55 o   0.39812
   1 -11   3     1867.14     1553.64     63.48 o   0.38340
   2 -11   3      762.52     1021.88     82.32 o   0.37280
   3 -11   3    16173.97    14668.36    406.35 o   0.36668
   4 -11   3    16435.38    15478.99    415.87 o   0.36526
   5 -11   3      910.04      874.05     48.45 o   0.36859
   6 -11   3    16415.23    15982.03    429.22 o   0.37656
   7 -11   3     4127.28     4559.69    219.26 o   0.38888
   8 -11   3     2846.19     2478.57    128.27 o   0.40514
   9 -11   3       30.98       70.54     41.21 o   0.42490
  10 -11   3     2904.04     2818.64    106.55 o   0.44770
  11 -11   3     1099.25     1161.31     63.10 o   0.47309
  12 -11   3     1258.88     1278.44     73.63 o   0.50068
  13 -11   3       99.10      213.90     93.89 o   0.53013
  14 -11   3        3.51       99.30     79.43 o   0.56114
  15 -11   3      494.14      627.96     97.60 o   0.59348
  16 -11   3     1335.27     1526.32    152.05 o   0.62693
  -9 -10   3       92.95        5.23    219.74 o   0.61689
  -8 -10   3      260.64      273.47     78.73 o   0.58220
  -7 -10   3     2033.14     1830.44    178.09 o   0.54851
  -6 -10   3      685.12      963.54    115.67 o   0.51600
  -5 -10   3      754.82      794.77    154.75 o   0.48490
  -4 -10   3     6799.96     6942.74    254.48 o   0.45552
  -3 -10   3      872.06     1285.51    223.76 o   0.42819
  -2 -10   3     5398.99     4745.51    195.78 o   0.40335
  -1 -10   3      752.17     1116.26     89.17 o   0.38148
   0 -10   3     2223.48     3236.90    302.39 o   0.36311
   1 -10   3    25206.02    25049.29    683.65 o   0.34879
   2 -10   3     5450.48     5578.04    171.78 o   0.33904
   3 -10   3       75.48      225.03     52.40 o   0.33427
   4 -10   3     4821.55     5112.06    177.47 o   0.33468
   5 -10   3     5729.82     5352.70    189.47 o   0.34025
   6 -10   3     2085.64     1978.27     70.46 o   0.35075
   7 -10   3     2272.25     2166.12     92.34 o   0.36573
   8 -10   3      453.69      401.30     49.23 o   0.38469
   9 -10   3      115.66      133.90     35.94 o   0.40707
  10 -10   3     2286.40     2246.75     88.00 o   0.43233
  11 -10   3      858.26     1005.97     99.05 o   0.46000
  12 -10   3        5.66        0.00    165.26 o   0.48967
  13 -10   3        2.39        2.24     81.59 o   0.52101
  14 -10   3      904.35      901.24     89.50 o   0.55372
  15 -10   3       80.93      168.93     80.94 o   0.58758
  16 -10   3       10.08       39.10    201.66 o   0.62240
 -10  -9   3      124.14      319.52    178.36 o   0.62324
  -9  -9   3       15.76        0.00    111.62 o   0.58708
  -8  -9   3     3841.10     3615.28    215.71 o   0.55172
  -7  -9   3     2678.04     2557.43    135.08 o   0.51730
  -6  -9   3     2665.58     2359.07    139.57 o   0.48405
  -5  -9   3       29.27      608.61     96.05 o   0.45221
  -4  -9   3     1517.29     1570.30     85.43 o   0.42211
  -3  -9   3       18.30       13.81     42.16 o   0.39414
  -2  -9   3    13469.26    12778.48    562.33 o   0.36878
  -1  -9   3    77055.75    72212.90   3021.41 o   0.34662
   0  -9   3     1642.01     2042.26    203.14 o   0.32829
   1  -9   3    10106.68    12097.59    991.79 o   0.31448
   2  -9   3    11511.08    11679.62    331.11 o   0.30579
   3  -9   3     1100.46     1311.57     55.89 o   0.30266
   4  -9   3     2544.98     2522.46     89.25 o   0.30527
   5  -9   3    18193.01    16339.34    436.43 o   0.31347
   6  -9   3     5382.25     5155.42    167.73 o   0.32685
   7  -9   3       85.57      125.00     51.38 o   0.34479
   8  -9   3     5359.26     5167.02    153.96 o   0.36663
   9  -9   3      534.43      394.59     42.63 o   0.39173
  10  -9   3      371.27      347.31     53.28 o   0.41948
  11  -9   3       94.60      104.12     44.41 o   0.44941
  12  -9   3       95.12      148.08     48.10 o   0.48111
  13  -9   3      336.23      159.78     40.58 o   0.51424
  14  -9   3      924.02      950.36     79.43 o   0.54856
  15  -9   3     2934.49     3076.14    227.62 o   0.58385
  16  -9   3       20.83        0.00    194.39 o   0.61994
 -11  -8   3      269.05      505.97    256.92 o   0.63226
 -10  -8   3      550.38      264.76    126.15 o   0.59482
  -9  -8   3       35.01      158.39     77.98 o   0.55800
  -8  -8   3     1794.49     1599.27    118.78 o   0.52192
  -7  -8   3     1915.65     1904.22    179.77 o   0.48675
  -6  -8   3     1184.91     1180.44    101.28 o   0.45271
  -5  -8   3      407.03      370.17     65.63 o   0.42006
  -4  -8   3     1833.99     2460.96    127.18 o   0.38915
  -3  -8   3     6921.66     6915.35    244.41 o   0.36044
  -2  -8   3       30.06      364.83    144.75 o   0.33450
  -1  -8   3    49125.84    49783.52   3911.75 o   0.31200
   0  -8   3    62068.05    59666.00   1718.91 o   0.29375
   1  -8   3     4389.41     4038.26    138.34 o   0.28058
   2  -8   3      243.62      215.91     36.60 o   0.27322
   3  -8   3     5307.25     5095.56    159.65 o   0.27214
   4  -8   3       76.05        0.00     80.90 o   0.27741
   5  -8   3     3162.74     2895.39    110.76 o   0.28869
   6  -8   3     9378.61     9196.44    328.23 o   0.30532
   7  -8   3     1200.48     1298.74    112.08 o   0.32647
   8  -8   3       41.18      126.30     34.49 o   0.35134
   9  -8   3     2427.99     2158.51    102.08 o   0.37918
  10  -8   3      926.03      852.77     70.00 o   0.40940
  11  -8   3      122.99       91.32     55.75 o   0.44150
  12  -8   3     2580.73     2535.52    105.24 o   0.47511
  13  -8   3      168.32       97.34     39.22 o   0.50993
  14  -8   3      275.97      271.53     71.57 o   0.54572
  15  -8   3      920.21      851.62     81.49 o   0.58231
  16  -8   3      480.37      570.59    100.93 o   0.61955
 -12  -7   3       89.71     1532.01    920.40 o   0.64384
 -11  -7   3      386.47      395.34    160.82 o   0.60532
 -10  -7   3      290.19      455.32    119.73 o   0.56726
  -9  -7   3     3141.37     2451.66    136.47 o   0.52976
  -8  -7   3      758.12      885.52     70.54 o   0.49295
  -7  -7   3     2941.41     3143.24    205.82 o   0.45699
  -6  -7   3     4098.35     4120.07    175.06 o   0.42210
  -5  -7   3       13.31       45.99     39.05 o   0.38856
  -4  -7   3      378.20      668.45    118.69 o   0.35677
  -3  -7   3    24093.75    21078.85    733.99 o   0.32723
  -2  -7   3    77797.27    75832.89   3892.59 o   0.30060
  -1  -7   3     1154.10     1151.64     64.62 o   0.27773
   0  -7   3     4914.31     5076.33    275.70 o   0.25960
   1  -7   3     1150.01     1733.02    284.02 o   0.24726
   2  -7   3     5542.94     4780.83    181.30 o   0.24160
   3  -7   3    33699.28    30598.48    799.96 o   0.24309
   4  -7   3      211.01      252.32     30.41 o   0.25161
   5  -7   3     3857.38     3827.43    131.17 o   0.26647
   6  -7   3     3988.27     3864.13    132.90 o   0.28670
   7  -7   3       64.55      103.87     31.46 o   0.31124
   8  -7   3     8211.01     7441.72    273.81 o   0.33917
   9  -7   3     5724.98     5911.83    201.38 o   0.36972
  10  -7   3     5844.81     5312.77    189.21 o   0.40228
  11  -7   3      301.96      304.95     45.51 o   0.43642
  12  -7   3     3201.02     3167.23    181.46 o   0.47179
  13  -7   3        1.65        0.00     96.03 o   0.50812
  14  -7   3      976.96      950.80     82.92 o   0.54524
  15  -7   3      205.33      359.28     76.29 o   0.58298
  16  -7   3      129.85      148.78     95.04 o   0.62124
 -12  -6   3     2136.89     2423.14    286.68 o   0.61843
 -11  -6   3     1758.09     1417.19    108.19 o   0.57936
 -10  -6   3       10.93        0.00    106.49 o   0.54068
  -9  -6   3      860.56     1021.58     76.82 o   0.50251
  -8  -6   3     1717.47     1381.62     77.72 o   0.46495
  -7  -6   3     2395.65     2485.43    112.88 o   0.42817
  -6  -6   3      315.01      324.04     47.01 o   0.39239
  -5  -6   3    14523.45    15048.36    443.63 o   0.35791
  -4  -6   3      197.73      275.28     45.43 o   0.32514
  -3  -6   3      489.76      392.76     48.49 o   0.29466
  -2  -6   3    13913.54    12352.77    447.72 o   0.26724
  -1  -6   3     8865.38     8160.17    267.98 o   0.24393
   0  -6   3     8850.88     8467.62    534.36 o   0.22599
   1  -6   3     6036.91     7071.97    251.87 o   0.21478
   2  -6   3     3639.57     2554.09     95.58 o   0.21137
   3  -6   3      130.86      184.70     40.46 o   0.21614
   4  -6   3     2574.02     3205.79    119.51 o   0.22856
   5  -6   3     2458.58     2632.52    181.89 o   0.24749
   6  -6   3     4452.72     3840.42    130.57 o   0.27158
   7  -6   3      941.21      810.37     60.32 o   0.29957
   8  -6   3    12302.02    12797.18    413.79 o   0.33049
   9  -6   3     7464.86     6968.29    302.53 o   0.36358
  10  -6   3      825.58      735.95     48.16 o   0.39830
  11  -6   3     4804.47     4941.72    162.06 o   0.43426
  12  -6   3       30.05       57.95     41.58 o   0.47119
  13  -6   3     1188.95     1191.92     90.26 o   0.50886
  14  -6   3        6.70       57.82     63.85 o   0.54712
  15  -6   3      621.88      641.58     95.95 o   0.58587
  16  -6   3      408.54      541.43    196.63 o   0.62500
 -13  -5   3      607.11      840.78    254.21 o   0.63399
 -12  -5   3      267.16      304.43    109.30 o   0.59411
 -11  -5   3      167.93      138.59     39.79 o   0.55451
 -10  -5   3       42.47       73.26     35.24 o   0.51525
  -9  -5   3        0.25        0.00     80.46 o   0.47641
  -8  -5   3     3042.01     3198.04    151.24 o   0.43811
  -7  -5   3    12196.97    12122.53    405.12 o   0.40051
  -6  -5   3     4631.47     4924.92    299.80 o   0.36381
  -5  -5   3        3.26        0.00    120.35 o   0.32833
  -4  -5   3     6389.48     6757.59    289.55 o   0.29450
  -3  -5   3     5903.27     6708.37    231.01 o   0.26297
  -2  -5   3    19027.93    23588.74    704.67 o   0.23464
  -1  -5   3      147.93      421.18     93.82 o   0.21084
   0  -5   3     4175.47     3288.23    147.13 o   0.19323
   1  -5   3    45175.39    39440.75   1428.21 o   0.18360
   2  -5   3    23858.53    20302.06    580.59 o   0.18322
   3  -5   3    19670.11    17526.31    494.33 o   0.19214
   4  -5   3     2854.95     2435.02     97.81 o   0.20918
   5  -5   3     1071.42      788.31     39.30 o   0.23255
   6  -5   3      297.76      365.32     88.41 o   0.26057
   7  -5   3     9397.06     8375.17    266.28 o   0.29189
   8  -5   3    13432.29    12714.97    883.67 o   0.32556
   9  -5   3    30370.31    29968.91    773.29 o   0.36093
  10  -5   3     2077.29     2245.42     89.36 o   0.39754
  11  -5   3     1636.26     1786.00    105.72 o   0.43508
  12  -5   3      744.98      782.65     52.59 o   0.47332
  13  -5   3      120.72      127.90     43.74 o   0.51212
  14  -5   3      668.35      626.37     92.54 o   0.55135
  15  -5   3      573.71      772.74     98.65 o   0.59093
  16  -5   3       22.05      192.42    117.22 o   0.63079
 -13  -4   3     1295.74      959.76    114.29 o   0.61133
 -12  -4   3     2502.14     2381.40    145.72 o   0.57102
 -11  -4   3      474.51      564.67     65.03 o   0.53093
 -10  -4   3       97.72       61.48     54.26 o   0.49112
  -9  -4   3        8.90       19.85     50.91 o   0.45166
  -8  -4   3     2501.44     2137.37     78.63 o   0.41266
  -7  -4   3       99.67       55.79     32.39 o   0.37426
  -6  -4   3    34101.33    33156.54   1033.28 o   0.33665
  -5  -4   3     2070.16     2523.26    122.60 o   0.30015
  -4  -4   3       29.78      111.69     32.72 o   0.26520
  -3  -4   3     6901.37     6686.69    227.41 o   0.23251
  -2  -4   3     1444.84     1170.13     65.43 o   0.20318
  -1  -4   3    21085.74    28196.59   1980.93 o   0.17886
   0  -4   3       16.31        0.00     52.75 o   0.16182
   1  -4   3     8816.32     9890.26    338.33 o   0.15450
   2  -4   3     7864.50     8807.79    365.79 o   0.15825
   3  -4   3     4464.52     4355.09    157.74 o   0.17235
   4  -4   3    38150.32    33519.57    934.62 o   0.19456
   5  -4   3     4094.48     3502.34    143.21 o   0.22247
   6  -4   3     3706.86     3610.63    136.89 o   0.25420
   7  -4   3    21828.11    21229.90    584.69 o   0.28851
   8  -4   3     4801.67     3987.73    136.17 o   0.32456
   9  -4   3      557.58      475.20     39.80 o   0.36184
  10  -4   3     9870.49     9423.14    305.48 o   0.40001
  11  -4   3     1364.56     1514.25    130.40 o   0.43884
  12  -4   3      818.58      765.03     57.71 o   0.47816
  13  -4   3     2096.99     2062.62    121.47 o   0.51786
  14  -4   3       22.54        0.00     76.85 o   0.55787
  15  -4   3      284.18      429.77     95.44 o   0.59811
  16  -4   3      376.98      189.54     93.47 o   0.63855
 -14  -3   3      811.47      789.77    220.38 o   0.63082
 -13  -3   3      372.43      335.32     98.16 o   0.59000
 -12  -3   3        2.47       46.41     43.30 o   0.54931
 -11  -3   3       10.51       57.94     60.66 o   0.50880
 -10  -3   3        0.63       59.54     34.76 o   0.46851
  -9  -3   3      494.36      357.07     48.05 o   0.42851
  -8  -3   3    10973.32     9768.12    274.74 o   0.38887
  -7  -3   3     1759.73     1333.93     51.06 o   0.34973
  -6  -3   3     2656.00     2904.29    107.88 o   0.31127
  -5  -3   3      599.93      951.69     46.22 o   0.27378
  -4  -3   3     2000.68     2054.89     75.12 o   0.23772
  -3  -3   3    26878.05    30358.58   2355.81 o   0.20385
  -2  -3   3    27207.81    29940.27   1480.02 o   0.17346
  -1  -3   3    48985.49    58727.75   2019.39 o   0.14869
   0  -3   3    31471.59    39312.86   1465.95 o   0.13273
   1  -3   3      346.31     1412.72    199.80 o   0.12890
   2  -3   3    41217.54    38779.25   1104.15 o   0.13821
   3  -3   3    10021.54     7985.18    284.18 o   0.15835
   4  -3   3     8695.84     8768.03    334.04 o   0.18585
   5  -3   3    25060.33    23550.79    686.52 o   0.21792
   6  -3   3      173.29      153.43     38.03 o   0.25284
   7  -3   3      365.12      178.66     64.10 o   0.28958
   8  -3   3    23844.16    23371.28    752.43 o   0.32753
   9  -3   3     1132.71     1193.85     55.98 o   0.36630
  10  -3   3      241.00      262.62     55.72 o   0.40567
  11  -3   3       14.84       67.97     34.46 o   0.44548
  12  -3   3      271.40      276.52     42.04 o   0.48561
  13  -3   3     1117.59      914.26     67.24 o   0.52600
  14  -3   3        8.59       48.37     64.56 o   0.56659
  15  -3   3       12.81        0.00    180.75 o   0.60734
  16  -3   3       78.89      171.22    195.27 o   0.64822
 -14  -2   3       56.75       65.43     76.53 o   0.61121
 -13  -2   3     2205.69     1924.61     88.40 o   0.57013
 -12  -2   3      480.55      572.09     65.39 o   0.52916
 -11  -2   3        1.43       21.11     30.22 o   0.48832
 -10  -2   3       69.69       66.20     25.36 o   0.44765
  -9  -2   3       93.57       47.01     54.03 o   0.40721
  -8  -2   3       22.92       60.85     27.33 o   0.36706
  -7  -2   3    24825.22    22961.36    613.38 o   0.32732
  -6  -2   3     3927.82     3794.37    124.20 o   0.28815
  -5  -2   3       43.93       92.37     40.79 o   0.24982
  -4  -2   3    16719.75    15747.75    485.38 o   0.21279
  -3  -2   3     5070.38     4586.07    159.39 o   0.17786
  -2  -2   3    64630.73    85468.18   9684.97 o   0.14656
  -1  -2   3     1546.08     1950.56    236.84 o   0.12171
   0  -2   3    14714.61    12605.88    777.74 o   0.10786
   1  -2   3    16038.51    16079.70    516.96 o   0.10929
   2  -2   3    61219.46    61221.78   1965.37 o   0.12547
   4  -2   3     8474.64     6922.41    292.01 o   0.18386
   5  -2   3    21035.43    21029.77    619.32 o   0.21925
   6  -2   3    30498.58    26658.33    684.85 o   0.25656
   7  -2   3     3193.22     3204.44    105.08 o   0.29506
   8  -2   3    10049.17     9734.63    326.70 o   0.33435
   9  -2   3     4701.48     4180.18    144.53 o   0.37418
  10  -2   3      611.08      662.24     40.86 o   0.41438
  11  -2   3      695.35      605.28     55.14 o   0.45487
  12  -2   3     2107.87     2214.48    106.32 o   0.49557
  13  -2   3      696.93      601.76     76.64 o   0.53643
  14  -2   3     1610.25     1641.28    114.28 o   0.57743
  15  -2   3       96.34      144.54    122.39 o   0.61852
 -15  -1   3        7.16       87.44    222.18 o   0.63443
 -14  -1   3       24.70       74.86     48.48 o   0.59312
 -13  -1   3        2.92       26.94     37.46 o   0.55189
 -12  -1   3     2050.75     1797.10     82.07 o   0.51074
 -11  -1   3     1465.94     1236.99     53.91 o   0.46970
 -10  -1   3       63.03      131.72     41.84 o   0.42880
  -9  -1   3     2299.80     2045.88     77.50 o   0.38808
  -8  -1   3      229.98      205.95     28.27 o   0.34761
  -7  -1   3    16128.47    14725.46    410.13 o   0.30749
  -6  -1   3      221.54      217.08     38.40 o   0.26787
  -5  -1   3      109.61        0.00     92.88 o   0.22901
  -4  -1   3    42445.54    38622.18   1042.93 o   0.19138
  -3  -1   3    68920.09    59830.19   1850.82 o   0.15587
  -2  -1   3   103188.76   108382.47   5187.33 o   0.12431
  -1  -1   3     8450.24     6768.02    407.46 o   0.10050
   0  -1   3     2313.42     3941.12    708.00 o   0.09075
   1  -1   3      467.53      898.55     70.84 o   0.09929
   2  -1   3       35.63      103.08     85.20 o   0.12235
   3  -1   3    31627.38    32834.36    980.22 o   0.15352
   4  -1   3    61558.26    49881.29   1402.90 o   0.18883
   5  -1   3     1206.35     1430.89     96.19 o   0.22635
   6  -1   3     1544.77     1217.14     69.13 o   0.26514
   7  -1   3      492.81      385.71     34.07 o   0.30471
   8  -1   3     5970.43     5289.67    160.02 o   0.34481
   9  -1   3     4350.88     4019.86    140.01 o   0.38526
  10  -1   3       42.01       53.42     48.43 o   0.42596
  11  -1   3       51.17       20.86     47.09 o   0.46685
  12  -1   3      638.13      460.63     43.79 o   0.50788
  13  -1   3      311.04      393.69     54.07 o   0.54902
  14  -1   3      350.03      318.32    155.04 o   0.59025
  15  -1   3      174.31      167.09     87.36 o   0.63155
 -15   0   3      526.29      290.46     84.56 o   0.61805
 -14   0   3      466.31      331.78     57.72 o   0.57672
 -13   0   3        0.80       34.46     66.42 o   0.53544
 -12   0   3      234.78      205.51     32.14 o   0.49425
 -11   0   3      853.07      702.26     39.85 o   0.45317
 -10   0   3      294.36      347.29     31.28 o   0.41222
  -9   0   3    12435.25    11813.87    317.85 o   0.37145
  -8   0   3       59.43      127.79     47.54 o   0.33093
  -7   0   3     1023.14     1143.96     67.02 o   0.29076
  -6   0   3    17074.75    14518.09    410.97 o   0.25112
  -5   0   3     5148.43     5394.91    181.50 o   0.21229
  -4   0   3    12375.31    10334.61    342.29 o   0.17481
  -3   0   3    95990.45    91733.23   3396.91 o   0.13979
  -2   0   3     1956.53     2533.50    154.96 o   0.10960
  -1   0   3     9702.47     8618.97    592.70 o   0.08928
   0   0   3     7274.94    10222.56   1322.08 o   0.08613
   1   0   3      188.51       97.95     29.11 o   0.10175
   3   0   3     1504.90     1378.13    418.94 o   0.16337
   4   0   3    16465.33    17386.04    549.48 o   0.20023
   5   0   3      358.32      133.50     38.77 o   0.23870
   6   0   3    13668.46    13592.80    431.44 o   0.27813
   7   0   3    51522.38    48230.66   1308.74 o   0.31816
   8   0   3     2687.99     2528.97    121.91 o   0.35858
   9   0   3      242.00      230.82     37.70 o   0.39927
  10   0   3        3.56        0.00     65.47 o   0.44017
  11   0   3      109.12      134.67     43.71 o   0.48122
  12   0   3      761.79      792.80    117.20 o   0.52238
  13   0   3     3446.04     3664.77    239.21 o   0.56363
  14   0   3      741.13      889.39    132.22 o   0.60495
  15   0   3      117.96        0.00    139.67 o   0.64632
 -16   1   3      322.20      455.80    140.78 o   0.64470
 -15   1   3       28.04      106.11     73.60 o   0.60338
 -14   1   3       29.32       97.64     49.50 o   0.56213
 -13   1   3      969.36      726.52     59.81 o   0.52096
 -12   1   3      556.52      644.46     42.61 o   0.47990
 -11   1   3       78.02       38.53     31.90 o   0.43896
 -10   1   3      225.77      303.58     40.23 o   0.39820
  -9   1   3     2196.58     2077.22     82.77 o   0.35767
  -8   1   3    30222.81    28176.89    735.21 o   0.31746
  -7   1   3     7069.76     6883.92    202.80 o   0.27771
  -6   1   3      926.23      632.49     45.76 o   0.23865
  -5   1   3    29620.41    26007.41    698.22 o   0.20067
  -4   1   3     1949.06     1363.31     67.97 o   0.16455
  -3   1   3       93.64      358.34    282.02 o   0.13180
  -2   1   3    15419.14    19018.83   2158.82 o   0.10561
  -1   1   3     1894.50     3595.30    192.60 o   0.09179
   0   1   3     2943.30     3532.35    197.41 o   0.09584
   1   1   3     2587.83     6863.07    908.31 o   0.11590
   2   1   3     2463.20     3596.89    273.84 o   0.14550
   3   1   3    30957.41    33968.72    997.74 o   0.17999
   4   1   3    27937.89    24395.27    734.25 o   0.21705
   5   1   3      790.63      614.32     40.41 o   0.25556
   6   1   3     3618.45     3362.56    742.22 o   0.29496
   7   1   3     2827.00     2445.53    121.56 o   0.33493
   8   1   3    24687.06    23648.58    655.85 o   0.37530
   9   1   3     2638.09     2256.58    131.03 o   0.41594
  10   1   3     1799.95     1386.82     99.38 o   0.45678
  11   1   3      758.37      794.39     76.24 o   0.49777
  12   1   3      776.11      723.73     59.20 o   0.53889
  13   1   3      512.04      470.74     73.28 o   0.58009
  14   1   3      611.40      569.45     96.94 o   0.62137
 -16   2   3       58.57      204.56    145.09 o   0.63165
 -15   2   3       88.86       38.00     63.01 o   0.59053
 -14   2   3       78.58       98.20     82.19 o   0.54951
 -13   2   3     3178.95     3270.52    165.59 o   0.50861
 -12   2   3     2876.39     2628.34    111.24 o   0.46787
 -11   2   3     2637.08     2574.34    104.77 o   0.42732
 -10   2   3     6573.66     6009.82    172.29 o   0.38702
  -9   2   3    13529.26    12321.42    327.48 o   0.34708
  -8   2   3        7.23        0.00     88.64 o   0.30762
  -7   2   3    19553.04    17818.00    474.66 o   0.26886
  -6   2   3       42.15       67.95     30.29 o   0.23114
  -5   2   3      477.58      350.63     76.29 o   0.19508
  -4   2   3    53010.09    39811.45   1203.51 o   0.16179
  -3   2   3    23373.24    24798.99   1012.67 o   0.13335
  -2   2   3    14971.50    16833.98   1495.48 o   0.11349
   0   2   3    11661.20    16162.09   1524.69 o   0.11634
   1   2   3    24205.72    36557.42   2435.40 o   0.13819
   2   2   3     4828.21     4194.75    289.79 o   0.16777
   3   2   3      315.61      529.30     78.84 o   0.20170
   4   2   3    24926.32    21524.71    635.60 o   0.23814
   5   2   3     9854.55    10286.10    332.25 o   0.27609
   6   2   3    42729.88    39639.05   1082.86 o   0.31500
   7   2   3    14232.75    12297.11    387.94 o   0.35457
   8   2   3      712.48      668.04     81.40 o   0.39459
   9   2   3      949.06      938.24     51.03 o   0.43493
  10   2   3      920.70      847.17     46.29 o   0.47552
  11   2   3       66.65      124.91     48.52 o   0.51630
  12   2   3     3134.93     3731.91    157.82 o   0.55723
  13   2   3     1917.39     1505.83    154.00 o   0.59827
  14   2   3        3.86       11.68    130.51 o   0.63940
 -16   3   3       47.98      115.57     68.66 o   0.62041
 -15   3   3       94.68      116.20     60.51 o   0.57963
 -14   3   3     1020.48     1183.97     69.48 o   0.53900
 -13   3   3     1048.03      899.44     94.50 o   0.49855
 -12   3   3      956.92      956.61     53.94 o   0.45834
 -11   3   3      292.06      238.80     32.10 o   0.41844
 -10   3   3      107.97       51.80     33.26 o   0.37894
  -9   3   3     5862.02     5770.45    165.95 o   0.33998
  -8   3   3    19562.86    17317.42    457.50 o   0.30177
  -7   3   3     1642.30     1704.59     68.94 o   0.26463
  -6   3   3    14635.68    13712.34    589.25 o   0.22909
  -5   3   3    27047.87    23996.29    657.36 o   0.19603
  -4   3   3        5.53        0.00    277.48 o   0.16691
  -3   3   3    14673.35    15913.38    604.87 o   0.14415
  -2   3   3    57466.00    57465.51   1716.34 o   0.13110
  -1   3   3    52920.25    49553.46   3616.76 o   0.13071
   0   3   3     3027.44     2525.20    166.78 o   0.14307
   1   3   3    37054.06    46258.03   3087.19 o   0.16536
   2   3   3       25.50     1224.53    319.35 o   0.19418
   3   3   3    24740.54    22921.04    782.11 o   0.22706
   4   3   3     2486.88     2868.66    139.45 o   0.26248
   5   3   3     1732.06     1909.11     94.72 o   0.29954
   6   3   3     1588.77     1647.67     66.27 o   0.33770
   7   3   3     6509.84     6320.43    205.44 o   0.37662
   8   3   3    16233.72    15778.80    447.33 o   0.41609
   9   3   3     1530.66     1608.48     74.23 o   0.45598
  10   3   3     1142.08      962.45     81.09 o   0.49617
  11   3   3     2010.06     2118.78    105.37 o   0.53660
  12   3   3      431.31      392.54     56.54 o   0.57723
  13   3   3      178.79      198.18     58.80 o   0.61800
 -16   4   3      376.77      408.61     65.10 o   0.61109
 -15   4   3     1004.95      863.05     68.44 o   0.57079
 -14   4   3      286.52      298.94     42.71 o   0.53072
 -13   4   3     2119.81     2380.25    121.85 o   0.49093
 -12   4   3     2713.49     2357.18     86.88 o   0.45149
 -11   4   3      592.99      588.40     53.57 o   0.41252
 -10   4   3      525.60      575.50     46.36 o   0.37415
  -9   4   3     5506.38     4806.23    144.09 o   0.33658
  -8   4   3      167.41      124.99     41.89 o   0.30013
  -7   4   3    10461.96     9750.77    336.50 o   0.26525
  -6   4   3     4854.35     5193.55    174.29 o   0.23265
  -5   4   3     8153.64     6386.72    223.47 o   0.20342
  -4   4   3     1873.05     1101.75    117.41 o   0.17924
  -3   4   3     9346.37    10955.99    368.91 o   0.16235
  -2   4   3     5454.98     5406.48    414.39 o   0.15518
  -1   4   3       75.33      338.22    154.13 o   0.15903
   0   4   3    19965.69    19171.89   1045.00 o   0.17317
   1   4   3    79058.09    84282.92   2951.16 o   0.19538
   2   4   3    85196.55    98850.43   4034.83 o   0.22327
   3   4   3     2939.93     2623.09    109.14 o   0.25498
   4   4   3      802.30     1289.52    122.82 o   0.28925
   5   4   3     1212.82     2025.59    378.84 o   0.32528
   6   4   3       92.65       30.54     28.00 o   0.36254
   7   4   3     1018.66     1213.71     78.55 o   0.40069
   8   4   3     1628.53     1273.13     83.54 o   0.43949
   9   4   3     7389.48     7696.94    265.40 o   0.47880
  10   4   3       34.25       84.34     65.97 o   0.51849
  11   4   3      127.94       37.42     61.80 o   0.55848
  12   4   3     1765.14     1505.29    115.48 o   0.59871
  13   4   3        8.38        0.00    159.48 o   0.63915
 -17   5   3        1.71        0.00    173.92 o   0.64368
 -16   5   3       25.25       75.92     75.19 o   0.60376
 -15   5   3      188.67      358.56     61.89 o   0.56410
 -14   5   3     2151.89     2016.98     91.48 o   0.52477
 -13   5   3       25.78       10.62     47.24 o   0.48584
 -12   5   3     1475.09     1356.79     55.68 o   0.44743
 -11   5   3     1778.67     1556.21     68.86 o   0.40967
 -10   5   3       19.78       58.96     31.09 o   0.37277
  -9   5   3     7470.81     7069.69    197.09 o   0.33701
  -8   5   3    13867.09    13566.60    373.41 o   0.30278
  -7   5   3    19809.21    18725.30    506.35 o   0.27068
  -6   5   3    19919.39    17907.35    492.77 o   0.24156
  -5   5   3      278.79      172.69     36.32 o   0.21661
  -4   5   3    16737.29    12450.85    394.77 o   0.19743
  -3   5   3    21554.05    18960.09    573.31 o   0.18580
  -2   5   3    10246.96     9560.26    470.67 o   0.18318
  -1   5   3    29461.90    35186.63   4427.97 o   0.18994
   1   5   3     6122.84    11240.11   1168.59 o   0.22713
   2   5   3    94122.47   101803.81   8924.72 o   0.25412
   3   5   3    10142.19     9753.13    351.67 o   0.28470
   4   5   3     3187.20     2724.25     97.04 o   0.31783
   5   5   3     1128.46     1300.44     68.05 o   0.35280
   6   5   3      301.98      382.28     32.31 o   0.38911
   7   5   3     8611.13     8663.50    271.65 o   0.42643
   8   5   3      810.47      970.17     57.66 o   0.46450
   9   5   3      994.95      687.54    119.98 o   0.50315
  10   5   3      306.34      386.17    200.73 o   0.54227
  11   5   3      416.27      403.22     81.87 o   0.58176
  12   5   3     2100.49     2418.49    203.40 o   0.62154
 -17   6   3      691.35      657.17    120.84 o   0.63773
 -16   6   3      581.46      669.28    119.11 o   0.59850
 -15   6   3      574.96      579.12     85.56 o   0.55965
 -14   6   3       45.72       34.21     69.70 o   0.52124
 -13   6   3       12.62        0.00    115.08 o   0.48339
 -12   6   3      720.90      686.35     61.83 o   0.44624
 -11   6   3      139.74       40.74     34.35 o   0.40997
 -10   6   3     1456.12     1294.82     56.02 o   0.37486
  -9   6   3      962.40      874.13     54.20 o   0.34124
  -8   6   3     1702.90     1616.62     67.72 o   0.30962
  -7   6   3      672.62      514.16     46.61 o   0.28065
  -6   6   3    20585.43    18764.34    491.78 o   0.25526
  -5   6   3    11001.48    10446.82    313.11 o   0.23461
  -4   6   3    18840.53    16708.94    491.66 o   0.22002
  -3   6   3    40373.52    37547.11   1048.98 o   0.21277
  -2   6   3      253.93      103.81     40.57 o   0.21358
  -1   6   3       10.92      481.70    216.91 o   0.22238
   1   6   3    47672.06    71263.34   5052.11 o   0.25997
   2   6   3     6985.91     8719.34    474.03 o   0.28616
   3   6   3      118.58     1211.58    366.22 o   0.31571
   4   6   3     1463.52     1975.04     90.90 o   0.34778
   5   6   3        1.43       31.78     46.14 o   0.38173
   6   6   3     2643.15     2573.05     90.07 o   0.41710
   7   6   3     2733.98     2832.39     97.38 o   0.45356
   8   6   3     3520.59     3386.89    119.53 o   0.49086
   9   6   3      131.10      195.93     38.75 o   0.52883
  10   6   3      228.01      287.23     62.55 o   0.56734
  11   6   3        1.47       29.94     72.36 o   0.60627
  12   6   3      116.83        0.00    177.98 o   0.64556
 -17   7   3      706.55      862.31    130.67 o   0.63376
 -16   7   3       23.25      163.16    114.17 o   0.59537
 -15   7   3     1058.08     1286.95    187.25 o   0.55748
 -14   7   3      162.15      149.91     41.03 o   0.52017
 -13   7   3      222.74      296.88     46.10 o   0.48360
 -12   7   3       21.07        0.00    108.64 o   0.44793
 -11   7   3     2005.00     1844.20     74.33 o   0.41341
 -10   7   3       79.79       48.54     43.15 o   0.38034
  -9   7   3        0.02        0.00     91.32 o   0.34914
  -8   7   3     9254.66     8518.80    242.75 o   0.32036
  -7   7   3     2547.36     2200.21    111.92 o   0.29470
  -6   7   3      787.75      768.37     55.49 o   0.27304
  -5   7   3    39445.22    36982.49   1007.99 o   0.25641
  -4   7   3    17325.50    16356.63    472.67 o   0.24582
  -3   7   3      742.13      809.19     62.23 o   0.24207
  -2   7   3    29694.92    28827.07   1060.15 o   0.24548
  -1   7   3       10.70      503.59    226.32 o   0.25575
   0   7   3     6965.78     8248.27    347.00 o   0.27211
   1   7   3    36170.97    42743.49   1981.99 o   0.29354
   2   7   3     1536.86     5535.42    541.06 o   0.31903
   3   7   3      725.65      876.48     57.08 o   0.34768
   4   7   3     2058.27     2469.28    137.87 o   0.37878
   5   7   3     1184.59     1689.46    205.66 o   0.41176
   6   7   3     7978.18     8424.08    278.62 o   0.44623
   7   7   3      240.96      196.38     36.61 o   0.48184
   8   7   3      864.79      838.59     50.69 o   0.51838
   9   7   3       11.59        0.00     92.79 o   0.55565
  10   7   3      630.83      630.84    242.27 o   0.59352
  11   7   3     4422.98     4793.66    598.31 o   0.63188
 -17   8   3      168.51      192.24     82.29 o   0.63181
 -16   8   3        3.25        0.00    164.30 o   0.59441
 -15   8   3      391.39      387.59     64.73 o   0.55762
 -14   8   3      138.73      175.88     46.48 o   0.52159
 -13   8   3      141.98      133.13     65.21 o   0.48647
 -12   8   3       38.41        0.00    147.28 o   0.45248
 -11   8   3      102.80      113.42     34.19 o   0.41990
 -10   8   3     1288.85     1259.10     58.21 o   0.38908
  -9   8   3     4603.56     4264.42    181.68 o   0.36047
  -8   8   3     3541.13     3215.64    103.80 o   0.33463
  -7   8   3     2933.27     2550.97    143.08 o   0.31226
  -6   8   3     5668.94     5959.61    185.99 o   0.29416
  -5   8   3      111.66       81.47     51.81 o   0.28113
  -4   8   3    36346.70    32500.15    904.19 o   0.27392
  -3   8   3      823.69      682.09     50.19 o   0.27297
  -2   8   3      442.74      661.19     74.72 o   0.27836
  -1   8   3     1138.74     1453.40     68.53 o   0.28974
   0   8   3    32283.71    28358.77    863.41 o   0.30642
   1   8   3    13542.46    13553.66    444.28 o   0.32762
   2   8   3      204.24      208.02     42.17 o   0.35250
   3   8   3      400.34     1594.72    370.11 o   0.38036
   4   8   3     6428.02     6172.22    225.44 o   0.41058
   5   8   3     1681.89     1348.07     56.65 o   0.44268
   6   8   3        2.15       99.90     29.87 o   0.47628
   7   8   3     1154.11      945.97     72.49 o   0.51109
   8   8   3      589.12      730.40     47.47 o   0.54687
   9   8   3     1086.06      779.55    100.34 o   0.58345
  10   8   3      122.59      126.93    213.30 o   0.62068
 -17   9   3       13.43       83.96    110.62 o   0.63191
 -16   9   3      565.69      722.70     98.82 o   0.59561
 -15   9   3      125.35      144.72     64.37 o   0.56008
 -14   9   3      348.68      410.28     59.31 o   0.52546
 -13   9   3       49.40        3.88     51.01 o   0.49196
 -12   9   3     1810.19     2115.24     88.34 o   0.45981
 -11   9   3      755.86      768.90     50.06 o   0.42932
 -10   9   3      152.42      182.21     46.17 o   0.40086
  -9   9   3     5413.61     5441.80    262.74 o   0.37491
  -8   9   3     6456.73     5855.72    173.65 o   0.35201
  -7   9   3      808.29      805.87     86.36 o   0.33280
  -6   9   3    15851.43    14974.00    393.83 o   0.31794
  -5   9   3      345.23      354.61     59.99 o   0.30807
  -4   9   3     9391.06     8443.18    260.75 o   0.30367
  -3   9   3     1949.61     1783.69    114.81 o   0.30498
  -2   9   3    14650.76    13671.70    412.11 o   0.31192
  -1   9   3     2778.07     3151.41    157.97 o   0.32415
   0   9   3      167.95      389.87     79.26 o   0.34107
   1   9   3     7024.53     8093.77    271.24 o   0.36205
   2   9   3     2022.39     2116.81    100.50 o   0.38642
   3   9   3      854.73      836.83     64.57 o   0.41358
   4   9   3       43.56      325.24     53.12 o   0.44301
   5   9   3     3773.43     3994.88    225.30 o   0.47431
   6   9   3        8.75        0.00    117.27 o   0.50711
   7   9   3     1449.00     1175.18     72.26 o   0.54115
   8   9   3       48.36       91.55    116.85 o   0.57620
   9   9   3     1156.86      935.97    189.14 o   0.61210
  10   9   3     2462.38     1661.44    334.19 o   0.64870
 -17  10   3      144.47      109.37    125.15 o   0.63404
 -16  10   3      181.18      249.12    144.88 o   0.59897
 -15  10   3      465.71      470.95    111.65 o   0.56482
 -14  10   3      173.73      160.96     61.34 o   0.53175
 -13  10   3     1037.86     1152.28     80.67 o   0.49998
 -12  10   3      438.88      479.99     47.08 o   0.46978
 -11  10   3      715.84      654.61     49.69 o   0.44147
 -10  10   3     1492.86     1264.27     58.01 o   0.41543
  -9  10   3        5.92        0.00     92.24 o   0.39213
  -8  10   3     2812.47     2857.00     98.13 o   0.37206
  -7  10   3     3964.92     3680.13    119.31 o   0.35579
  -6  10   3     4012.73     4046.55    150.35 o   0.34385
  -5  10   3     8008.68     6926.43    207.16 o   0.33669
  -4  10   3      990.72     1168.70     82.96 o   0.33464
  -3  10   3     6845.35     6266.19    199.48 o   0.33778
  -2  10   3     8073.01     9369.18    294.73 o   0.34596
  -1  10   3    21985.77    21362.71    606.14 o   0.35885
   0  10   3     4733.39     4633.94    191.70 o   0.37597
   1  10   3      964.75      650.84     77.75 o   0.39675
   2  10   3     6675.87     6376.12    227.21 o   0.42067
   3  10   3     4815.37     4737.61    181.14 o   0.44722
   4  10   3     1079.40     1166.16    111.64 o   0.47595
   5  10   3     1809.40     1746.46     83.21 o   0.50651
   6  10   3      368.82      333.56     81.22 o   0.53857
   7  10   3     4009.29     4013.49    216.17 o   0.57188
   8  10   3     1699.33     1519.39    244.80 o   0.60624
   9  10   3        4.37      321.18    671.50 o   0.64148
 -17  11   3        2.94      149.90    111.60 o   0.63820
 -16  11   3       58.55      228.30     70.39 o   0.60446
 -15  11   3      405.76      338.24     62.11 o   0.57178
 -14  11   3      597.96      644.72     71.45 o   0.54035
 -13  11   3     1498.57     1190.93     93.51 o   0.51041
 -12  11   3     4099.36     4155.77    194.83 o   0.48223
 -11  11   3        2.24        0.00    115.14 o   0.45613
 -10  11   3      482.69      382.12     75.94 o   0.43251
  -9  11   3     3910.94     3909.91    185.47 o   0.41177
  -8  11   3      255.26      188.27     37.97 o   0.39438
  -7  11   3     4244.58     3538.00    125.64 o   0.38079
  -6  11   3      362.70      325.37     41.19 o   0.37143
  -5  11   3     4720.29     4743.11    174.29 o   0.36661
  -4  11   3     1373.71     1275.19     82.52 o   0.36652
  -3  11   3      444.51      559.80     44.55 o   0.37116
  -2  11   3     2788.49     2744.64    104.42 o   0.38035
  -1  11   3     5935.44     5725.52    191.02 o   0.39379
   0  11   3     1796.29     1998.54     88.02 o   0.41104
   1  11   3      425.13      768.69    187.60 o   0.43166
   2  11   3      347.59      383.14     48.21 o   0.45519
   3  11   3       26.52       76.63     42.28 o   0.48119
   4  11   3     1472.69     1484.59     74.56 o   0.50930
   5  11   3     1272.69     1328.74     59.25 o   0.53918
   6  11   3     3453.45     3400.30    229.16 o   0.57055
   7  11   3       31.98       93.65    130.74 o   0.60319
   8  11   3       70.96      107.83    219.35 o   0.63689
 -17  12   3       32.23      545.23    604.26 o   0.64433
 -16  12   3       12.67       90.02    104.95 o   0.61201
 -15  12   3      920.50      903.96     93.60 o   0.58088
 -14  12   3     1010.86     1080.27     97.89 o   0.55117
 -13  12   3      956.37     1035.51     61.45 o   0.52310
 -12  12   3      145.82      246.48     59.16 o   0.49697
 -11  12   3      460.63      356.94     91.51 o   0.47308
 -10  12   3      600.58      566.98     92.75 o   0.45180
  -9  12   3      811.34      905.21     97.76 o   0.43350
  -8  12   3     4083.78     3989.41    131.63 o   0.41859
  -7  12   3      151.95       99.06     58.67 o   0.40743
  -6  12   3      155.68      348.36     54.61 o   0.40034
  -5  12   3     2873.60     2757.58    119.53 o   0.39752
  -4  12   3      197.50      223.20     42.71 o   0.39909
  -3  12   3       62.34        8.20     36.09 o   0.40498
  -2  12   3        1.80        0.00    122.62 o   0.41501
  -1  12   3       40.99       42.24     37.31 o   0.42888
   0  12   3      212.83      158.88     60.76 o   0.44625
   1  12   3     8195.76     7869.56    273.52 o   0.46672
   2  12   3      348.95      450.61    122.47 o   0.48990
   3  12   3      160.54      165.48     45.17 o   0.51543
   4  12   3      947.88      884.87     57.69 o   0.54298
   5  12   3      108.11      219.01    155.35 o   0.57225
   6  12   3     3379.13     3143.84    320.17 o   0.60299
   7  12   3      183.22      276.63    211.07 o   0.63499
 -16  13   3       24.21      102.54    126.66 o   0.62154
 -15  13   3      361.96      585.14    107.32 o   0.59203
 -14  13   3     4030.97     4212.87    185.91 o   0.56407
 -13  13   3     1564.08     1669.26    107.40 o   0.53791
 -12  13   3       16.94       81.01     67.34 o   0.51380
 -11  13   3      313.82      274.23     54.84 o   0.49207
 -10  13   3      377.27      643.30     73.03 o   0.47304
  -9  13   3     1150.54      920.99     70.45 o   0.45703
  -8  13   3     1000.23      803.16     68.66 o   0.44439
  -7  13   3     2258.66     1743.13     87.91 o   0.43541
  -6  13   3      443.46      419.26     57.07 o   0.43030
  -5  13   3        7.84       63.21     40.01 o   0.42922
  -4  13   3      740.90      769.60     52.60 o   0.43219
  -3  13   3      684.21      745.98     55.05 o   0.43913
  -2  13   3     2918.72     2072.86     88.33 o   0.44986
  -1  13   3     6587.65     6630.50    233.87 o   0.46411
   0  13   3       75.29      210.96    132.77 o   0.48157
   1  13   3       92.93      149.55    137.43 o   0.50191
   2  13   3      123.21       87.91     40.90 o   0.52479
   3  13   3      375.93      182.12     45.97 o   0.54989
   4  13   3     2391.71     2213.15    206.82 o   0.57693
   5  13   3      408.91      524.55    212.14 o   0.60564
   6  13   3       13.27      162.92    197.84 o   0.63580
 -16  14   3      531.07      694.36    172.50 o   0.63298
 -15  14   3      252.17      552.42    126.23 o   0.60512
 -14  14   3      199.21      122.95     78.44 o   0.57893
 -13  14   3     2635.88     3155.55    172.47 o   0.55465
 -12  14   3       58.45        0.00    140.37 o   0.53254
 -11  14   3     3238.77     3329.41    185.37 o   0.51288
 -10  14   3     1770.69     1842.26    152.68 o   0.49597
  -9  14   3      137.31       75.03     56.25 o   0.48210
  -8  14   3      789.06      735.42     58.44 o   0.47153
  -7  14   3      488.19      678.94     88.03 o   0.46448
  -6  14   3        7.00       34.04     37.46 o   0.46113
  -5  14   3     1123.13     1019.94    102.46 o   0.46154
  -4  14   3     5587.78     5920.96    266.00 o   0.46572
  -3  14   3     3868.55     3880.70    159.63 o   0.47356
  -2  14   3      362.87      250.47     63.81 o   0.48487
  -1  14   3       43.39       84.95     46.07 o   0.49944
   0  14   3     1709.93     1441.10    116.78 o   0.51698
   1  14   3      609.57      568.37     94.04 o   0.53720
   2  14   3      983.36     1013.76     98.52 o   0.55980
   3  14   3       81.08      260.93    125.43 o   0.58453
   4  14   3      180.85      356.16    170.51 o   0.61111
   5  14   3      162.87      134.88    122.58 o   0.63931
 -16  15   3      165.05      146.42    128.23 o   0.64622
 -15  15   3      218.76      406.11    125.82 o   0.62001
 -14  15   3      181.56      120.49    111.41 o   0.59558
 -13  15   3      221.23      333.03     75.64 o   0.57315
 -12  15   3      169.82      196.08     60.51 o   0.55297
 -11  15   3      314.90      186.63     66.72 o   0.53530
 -10  15   3     1418.95     1132.84     95.68 o   0.52039
  -9  15   3       68.13       21.36     45.93 o   0.50847
  -8  15   3      154.50      240.22     47.40 o   0.49977
  -7  15   3      606.29      487.78    100.10 o   0.49446
  -6  15   3      289.94      187.68     46.74 o   0.49265
  -5  15   3      847.54      566.58     70.51 o   0.49437
  -4  15   3      187.05      135.89     48.60 o   0.49958
  -3  15   3     5250.54     4678.63    177.19 o   0.50819
  -2  15   3     1494.60     1538.23    166.38 o   0.52001
  -1  15   3      821.97      767.26     66.78 o   0.53485
   0  15   3      480.75      348.31     94.31 o   0.55245
   1  15   3       33.81       47.80     54.01 o   0.57256
   2  15   3      108.43      215.49    144.23 o   0.59493
   3  15   3       53.01      288.78    346.55 o   0.61931
   4  15   3      871.86     1106.97    369.79 o   0.64548
 -15  16   3      127.37       34.89     82.03 o   0.63659
 -14  16   3      143.89      268.17    121.90 o   0.61389
 -13  16   3       10.35        0.00    155.57 o   0.59326
 -12  16   3     1438.46     1678.73    165.65 o   0.57493
 -11  16   3      247.75      423.43     93.40 o   0.55913
 -10  16   3       86.50      159.82     69.94 o   0.54607
  -9  16   3     1359.16     1487.66     92.47 o   0.53596
  -8  16   3       67.69      176.35     65.78 o   0.52896
  -7  16   3     1415.48     1578.80    242.32 o   0.52519
  -6  16   3       55.85       94.57     53.10 o   0.52473
  -5  16   3     1511.31     1673.12     93.72 o   0.52759
  -4  16   3     2244.76     2018.37    124.22 o   0.53372
  -3  16   3      198.43      126.91     55.43 o   0.54299
  -2  16   3        1.72       47.01     57.45 o   0.55526
  -1  16   3      150.48      224.40     80.36 o   0.57033
   0  16   3     1769.18     1840.26    157.28 o   0.58798
   1  16   3      238.04       98.37    130.79 o   0.60800
   2  16   3       21.07      236.42    173.45 o   0.63015
 -14  17   3      188.40      306.85    193.10 o   0.63371
 -13  17   3       64.81      223.37    113.07 o   0.61482
 -12  17   3      280.25      215.05    165.54 o   0.59825
 -11  17   3      888.67      701.16    102.46 o   0.58420
 -10  17   3      662.31      698.60     77.18 o   0.57286
  -9  17   3     1441.07     1606.80    211.32 o   0.56439
  -8  17   3     1532.34     1627.39    222.58 o   0.55892
  -7  17   3        1.83        0.00    149.47 o   0.55654
  -6  17   3     1603.97     1028.51    127.53 o   0.55729
  -5  17   3       39.92      212.05    107.38 o   0.56116
  -4  17   3      668.98      560.31    128.39 o   0.56807
  -3  17   3      717.98      847.36    128.72 o   0.57793
  -2  17   3      103.99       94.96     68.36 o   0.59058
  -1  17   3      645.58      386.57    308.79 o   0.60586
   0  17   3      438.08      489.69    190.74 o   0.62356
   1  17   3       47.74      221.46    240.91 o   0.64349
 -13  18   3       14.25       48.73    123.87 o   0.63767
 -12  18   3      255.94      447.47    130.93 o   0.62277
 -11  18   3      189.31      138.15    102.34 o   0.61036
 -10  18   3      947.99      885.29    136.40 o   0.60061
  -9  18   3      757.18      835.75     96.95 o   0.59365
  -8  18   3     2039.40     1875.78    126.28 o   0.58956
  -7  18   3      615.72      748.32    230.11 o   0.58842
  -6  18   3      265.74      411.93    155.21 o   0.59024
  -5  18   3     1838.55     1785.48    181.19 o   0.59500
  -4  18   3      252.11      233.67     86.03 o   0.60261
  -3  18   3       14.64        0.00    135.34 o   0.61299
  -2  18   3       10.01       29.03     97.72 o   0.62598
  -1  18   3       27.87      314.15    186.70 o   0.64144
 -12  19   3        6.47      590.59    540.31 o   0.64835
 -11  19   3      402.28      726.42    301.29 o   0.63747
 -10  19   3      108.62      145.93    188.16 o   0.62919
  -9  19   3      406.87      404.19    275.67 o   0.62360
  -8  19   3      986.26     1204.84    237.66 o   0.62077
  -7  19   3     1034.28     1013.97    187.98 o   0.62074
  -6  19   3       32.18      153.55    132.63 o   0.62352
  -5  19   3        7.79      101.50     96.85 o   0.62907
  -4  19   3     1100.34     1036.30    165.88 o   0.63731
  -3  19   3       73.11      174.09    139.85 o   0.64814
   3 -19   4     1937.13     2127.95    476.29 o   0.64275
   4 -19   4      978.76     1032.61    197.95 o   0.63402
   5 -19   4      121.23      451.55    161.50 o   0.62796
   6 -19   4      315.07      362.62     81.15 o   0.62463
   7 -19   4        3.05       58.66     94.25 o   0.62409
   8 -19   4     1744.82     1873.70    154.06 o   0.62633
   9 -19   4      106.26      197.74    123.25 o   0.63134
  10 -19   4       12.30        0.00    174.38 o   0.63904
  11 -19   4      111.48      228.15    240.90 o   0.64935
   0 -18   4       77.76        0.00    196.61 o   0.64833
   1 -18   4     1399.77     1928.86    344.53 o   0.63248
   2 -18   4      302.80      362.41    229.39 o   0.61905
   3 -18   4      199.57      228.29    121.00 o   0.60820
   4 -18   4      286.57      359.97     77.09 o   0.60006
   5 -18   4      324.80      425.90     69.26 o   0.59475
   6 -18   4     1766.32     1652.58    119.63 o   0.59235
   7 -18   4     1286.09     1123.96    117.59 o   0.59288
   8 -18   4      188.96      341.15     67.67 o   0.59635
   9 -18   4      280.49      325.46     77.00 o   0.60270
  10 -18   4        7.18       92.68     68.97 o   0.61183
  11 -18   4      251.01      303.58    226.03 o   0.62364
  12 -18   4      108.63      210.89    194.38 o   0.63797
  -1 -17   4      410.51     1012.59    270.39 o   0.63105
   0 -17   4       57.85      417.22    183.07 o   0.61298
   1 -17   4      237.75      240.97     81.94 o   0.59730
   2 -17   4      916.07     1088.67    172.59 o   0.58418
   3 -17   4      762.06      620.91     84.60 o   0.57381
   4 -17   4       93.20      100.83     76.42 o   0.56634
   5 -17   4      993.50     1175.80     92.84 o   0.56188
   6 -17   4       83.83      322.03    168.93 o   0.56051
   7 -17   4     2874.78     2966.70    133.12 o   0.56224
   8 -17   4     2572.32     2329.52    178.80 o   0.56706
   9 -17   4       67.67      100.78     79.65 o   0.57487
  10 -17   4        4.98        0.00    317.87 o   0.58557
  11 -17   4        3.47       22.21     59.97 o   0.59899
  12 -17   4     1222.02     1487.16    141.94 o   0.61496
  13 -17   4       72.14      116.68    126.69 o   0.63329
  -3 -16   4      469.86      356.84    169.23 o   0.63851
  -2 -16   4       31.66      387.52    224.83 o   0.61608
  -1 -16   4      367.31      331.15    164.30 o   0.59574
   0 -16   4     2037.97     1971.24    145.57 o   0.57771
   1 -16   4        2.90       38.39     77.59 o   0.56221
   2 -16   4       46.86        0.00    324.99 o   0.54945
   3 -16   4      753.40      612.25    105.58 o   0.53963
   4 -16   4      356.33      326.94     55.35 o   0.53291
   5 -16   4     1064.44      888.11     67.27 o   0.52942
   6 -16   4     2819.98     2683.73    123.77 o   0.52920
   7 -16   4        0.47       65.63     47.85 o   0.53227
   8 -16   4       46.99      379.18    379.18 o   0.53857
   9 -16   4     1717.69     1650.97    137.18 o   0.54799
  10 -16   4      279.19      190.77     71.82 o   0.56038
  11 -16   4       68.98      194.74     84.10 o   0.57553
  12 -16   4      495.29      479.76     80.40 o   0.59324
  13 -16   4     1413.22     1663.99    454.38 o   0.61329
  14 -16   4       64.86       18.07    697.93 o   0.63546
  -4 -15   4      315.56      460.10    262.07 o   0.62822
  -3 -15   4      820.42      876.25    128.92 o   0.60361
  -2 -15   4     2650.07     2549.20    196.22 o   0.58096
  -1 -15   4      377.06      322.19     92.62 o   0.56052
   0 -15   4      461.21      399.79    132.79 o   0.54253
   1 -15   4       16.03        9.38     39.47 o   0.52724
   2 -15   4     1093.14     1144.64     68.59 o   0.51489
   3 -15   4     5882.12     5441.16    295.02 o   0.50570
   4 -15   4     1989.47     2049.05    244.70 o   0.49984
   5 -15   4        3.32       15.56    160.51 o   0.49743
   6 -15   4      355.54      403.89     45.98 o   0.49851
   7 -15   4     6314.23     6269.56    203.87 o   0.50308
   8 -15   4      121.50      112.24     74.62 o   0.51103
   9 -15   4      226.88      276.91     88.61 o   0.52221
  10 -15   4     1586.97     1784.95    107.27 o   0.53641
  11 -15   4      880.85      786.28     75.32 o   0.55341
  12 -15   4      459.26      309.04     86.77 o   0.57295
  13 -15   4      739.11      774.95    111.50 o   0.59479
  14 -15   4      326.22      259.51    129.61 o   0.61868
  15 -15   4        9.43      103.11    288.85 o   0.64440
  -6 -14   4      206.30      812.32   1291.08 o   0.64887
  -5 -14   4      336.29      136.76    214.06 o   0.62053
  -4 -14   4       64.98       95.81    100.99 o   0.59378
  -3 -14   4      856.24     1375.03    354.05 o   0.56884
  -2 -14   4       17.15       48.34     95.45 o   0.54595
  -1 -14   4      119.12      110.61    135.88 o   0.52540
   0 -14   4     1008.73      853.20    102.44 o   0.50745
   1 -14   4    10464.11    10400.87    342.52 o   0.49241
   2 -14   4     8120.29     7922.45    278.82 o   0.48053
   3 -14   4     1240.82     1069.93     65.62 o   0.47206
   4 -14   4     1331.51     1381.45     85.25 o   0.46718
   5 -14   4      124.63       79.09     38.69 o   0.46601
   6 -14   4       29.06       75.51     42.30 o   0.46858
   7 -14   4       19.00       51.83     66.54 o   0.47481
   8 -14   4     5481.92     5380.30    177.50 o   0.48458
   9 -14   4      202.58      181.77     47.01 o   0.49768
  10 -14   4      118.44       78.83     50.82 o   0.51384
  11 -14   4      503.02      492.94     52.73 o   0.53280
  12 -14   4        9.05        0.00    139.90 o   0.55426
  13 -14   4      878.02     1030.46    111.88 o   0.57794
  14 -14   4      212.63      422.66    122.78 o   0.60359
  15 -14   4        2.71        0.00    220.70 o   0.63096
  -7 -13   4      129.84     1761.19   1499.53 o   0.64581
  -6 -13   4        8.66       46.88     98.72 o   0.61556
  -5 -13   4      654.36      389.39    103.96 o   0.58673
  -4 -13   4      684.93      754.25    342.47 o   0.55953
  -3 -13   4        4.34        0.00    102.42 o   0.53422
  -2 -13   4     1057.40     1032.05     86.16 o   0.51107
  -1 -13   4     6542.89     6671.17    282.75 o   0.49039
   0 -13   4     4546.52     4289.91    184.47 o   0.47251
   1 -13   4     4938.80     5108.42    195.07 o   0.45775
   2 -13   4    15331.90    15131.15    471.65 o   0.44642
   3 -13   4     2323.18     2320.69     98.71 o   0.43878
   4 -13   4       20.18      130.13     71.82 o   0.43505
   5 -13   4        9.28      114.63    121.90 o   0.43530
   6 -13   4     1142.84     1009.92     80.92 o   0.43954
   7 -13   4      350.37      370.85     42.73 o   0.44765
   8 -13   4      824.74      767.71     72.57 o   0.45943
   9 -13   4     4982.15     5132.82    169.48 o   0.47461
  10 -13   4      112.29      132.20     49.96 o   0.49287
  11 -13   4     2902.80     2854.83    111.57 o   0.51388
  12 -13   4       42.15       71.67     64.69 o   0.53732
  13 -13   4      116.02      189.21    220.03 o   0.56288
  14 -13   4      574.55     1024.54    306.59 o   0.59030
  15 -13   4       81.56      127.20    134.05 o   0.61932
  16 -13   4      373.83      515.18    384.40 o   0.64973
  -8 -12   4      324.35     1752.90   1592.24 o   0.64540
  -7 -12   4       33.23        0.00    218.91 o   0.61337
  -6 -12   4      195.46      223.91     85.35 o   0.58256
  -5 -12   4       64.88        0.00    226.61 o   0.55320
  -4 -12   4     2882.38     2621.37    222.91 o   0.52552
  -3 -12   4        8.05       37.69     70.09 o   0.49979
  -2 -12   4      363.32      431.38    310.10 o   0.47635
  -1 -12   4     5655.52     5345.26    251.65 o   0.45553
   0 -12   4     4868.03     4370.44    165.64 o   0.43773
   1 -12   4    14880.08    14196.77    423.62 o   0.42330
   2 -12   4     1337.21     1333.53     57.62 o   0.41262
   3 -12   4     5338.30     5175.27    193.38 o   0.40597
   4 -12   4      411.06      410.45     35.36 o   0.40355
   5 -12   4      530.06      499.18     60.02 o   0.40545
   6 -12   4      169.87      173.96     31.87 o   0.41159
   7 -12   4     8895.69     8842.36    266.68 o   0.42181
   8 -12   4     1146.32     1484.76    105.76 o   0.43580
   9 -12   4       47.08       76.96     99.14 o   0.45322
  10 -12   4      231.53      235.74     56.94 o   0.47369
  11 -12   4      360.99      323.82     42.73 o   0.49684
  12 -12   4     7678.63     7757.89    326.70 o   0.52230
  13 -12   4      698.49      585.54    167.90 o   0.54976
  14 -12   4      437.22      552.02     99.90 o   0.57894
  15 -12   4      186.12      275.07    175.64 o   0.60958
  16 -12   4      132.06      200.66    115.61 o   0.64148
  -9 -11   4      359.02     1774.58   1722.19 o   0.64766
  -8 -11   4      126.73      217.00    104.38 o   0.61397
  -7 -11   4      883.59     1045.08    129.50 o   0.58134
  -6 -11   4     2023.06     1466.77    412.42 o   0.54993
  -5 -11   4        5.41       20.07     72.35 o   0.51999
  -4 -11   4      127.83      266.11    106.82 o   0.49177
  -3 -11   4     6159.67     6680.76    253.22 o   0.46559
  -2 -11   4     5680.29     5824.83    226.15 o   0.44182
  -1 -11   4     7612.28     7414.36    243.74 o   0.42086
   0 -11   4     8121.03     7706.87    250.15 o   0.40314
   1 -11   4       41.07       30.12     41.05 o   0.38913
   2 -11   4     6892.12     6078.79    188.80 o   0.37921
   3 -11   4      966.54     1002.56     60.02 o   0.37372
   4 -11   4     1589.00     1425.88     56.52 o   0.37286
   5 -11   4      607.50      642.46     47.24 o   0.37666
   6 -11   4      109.57       79.49     38.40 o   0.38498
   7 -11   4      171.00      309.57     49.79 o   0.39753
   8 -11   4      125.34      191.13     52.03 o   0.41394
   9 -11   4     1633.09     1641.47     74.79 o   0.43375
  10 -11   4     3669.54     3614.26    261.19 o   0.45654
  11 -11   4     2163.06     2205.96    173.12 o   0.48188
  12 -11   4      673.47      735.81     75.55 o   0.50939
  13 -11   4     1342.06     1539.39    131.61 o   0.53873
  14 -11   4        6.16      104.42     79.38 o   0.56962
  15 -11   4      544.94      604.99     99.69 o   0.60183
  16 -11   4      327.75      557.18    137.06 o   0.63515
  -9 -10   4      260.02      137.88     96.98 o   0.61738
  -8 -10   4       46.33      135.31    112.05 o   0.58307
  -7 -10   4      969.78      951.97    119.31 o   0.54979
  -6 -10   4      121.14      122.98     97.58 o   0.51774
  -5 -10   4     5811.26     5231.88    242.00 o   0.48716
  -4 -10   4     4208.58     4874.60    189.04 o   0.45836
  -3 -10   4      392.67      652.67    224.38 o   0.43168
  -2 -10   4     2754.97     2985.56    144.72 o   0.40754
  -1 -10   4    11315.65    10883.74    315.68 o   0.38641
   0 -10   4     2909.72     2622.32    118.30 o   0.36882
   1 -10   4     2282.81     2452.55    135.01 o   0.35530
   2 -10   4      796.45      703.61     44.45 o   0.34631
   3 -10   4     3212.99     3108.37    106.97 o   0.34222
   4 -10   4     1081.44      984.12     74.37 o   0.34320
   5 -10   4     9466.50     9838.40    284.18 o   0.34920
   6 -10   4     4278.77     4184.08    162.09 o   0.35999
   7 -10   4     8019.39     7882.84    237.76 o   0.37514
   8 -10   4      914.27      807.72     47.15 o   0.39415
   9 -10   4      433.36      393.87     34.69 o   0.41649
  10 -10   4      516.84      430.22     60.27 o   0.44166
  11 -10   4    11737.13    12365.91    382.68 o   0.46921
  12 -10   4     5919.87     5860.77    222.56 o   0.49873
  13 -10   4       99.68      172.65     50.18 o   0.52990
  14 -10   4       58.18      157.39     83.66 o   0.56245
  15 -10   4        2.28        0.00    271.70 o   0.59615
  16 -10   4     1025.12     1248.90    297.34 o   0.63081
 -10  -9   4       71.35      171.37    153.52 o   0.62354
  -9  -9   4      483.90      455.03    148.05 o   0.58774
  -8  -9   4     1540.33     1455.55    136.31 o   0.55277
  -7  -9   4      675.22      733.35     87.53 o   0.51881
  -6  -9   4      176.28      320.63     81.79 o   0.48607
  -5  -9   4      163.35       56.57     64.57 o   0.45481
  -4  -9   4     4981.71     5172.07    207.04 o   0.42536
  -3  -9   4     3271.96     3073.09    139.10 o   0.39812
  -2  -9   4     2842.95     3402.11    146.86 o   0.37356
  -1  -9   4       68.68      137.71     39.07 o   0.35227
   0  -9   4    22862.77    23244.13    632.71 o   0.33484
   1  -9   4     6921.76     6360.65    203.49 o   0.32193
   2  -9   4       12.54       51.66     52.69 o   0.31408
   3  -9   4     5840.38     5570.41    168.78 o   0.31167
   4  -9   4    12004.32    11933.89    324.79 o   0.31484
   5  -9   4       22.90        0.00    114.92 o   0.32341
   6  -9   4    23160.55    22593.03    614.54 o   0.33698
   7  -9   4     7968.36     7477.44    225.51 o   0.35497
   8  -9   4     2903.84     2597.31    108.94 o   0.37675
   9  -9   4     4246.97     4638.63    154.29 o   0.40171
  10  -9   4     2529.89     2407.77     98.71 o   0.42928
  11  -9   4       70.32       50.56     45.09 o   0.45900
  12  -9   4     1454.98     1479.97     98.08 o   0.49048
  13  -9   4     1507.82     1403.20    108.44 o   0.52341
  14  -9   4      333.04      385.15     67.35 o   0.55751
  15  -9   4       40.22      103.82     87.84 o   0.59260
  16  -9   4        3.40      117.43    104.51 o   0.62851
 -11  -8   4      527.75      567.29    196.16 o   0.63237
 -10  -8   4      429.72      318.70    104.08 o   0.59527
  -9  -8   4       76.84      240.02     57.27 o   0.55883
  -8  -8   4     1548.82     1598.91     91.18 o   0.52319
  -7  -8   4       27.46       92.27     57.27 o   0.48852
  -6  -8   4     3866.24     3834.76    217.27 o   0.45504
  -5  -8   4     7567.76     8695.85    442.90 o   0.42304
  -4  -8   4       56.94      148.81     40.09 o   0.39288
  -3  -8   4     1649.84     1398.28     79.48 o   0.36501
  -2  -8   4    19894.19    19517.60    584.09 o   0.34000
  -1  -8   4      448.81      693.75     91.84 o   0.31851
   0  -8   4     2512.67     3425.46    352.75 o   0.30132
   1  -8   4     1008.97     1112.53     53.55 o   0.28918
   2  -8   4    10906.08    11005.37    342.68 o   0.28274
   3  -8   4      886.66     1170.61    104.26 o   0.28240
   4  -8   4    35558.32    32949.66    875.32 o   0.28818
   5  -8   4     1851.58     1904.24     89.02 o   0.29972
   6  -8   4     9557.06     8491.72    251.16 o   0.31639
   7  -8   4    41602.08    39998.26   1058.81 o   0.33744
   8  -8   4      752.50      492.26     45.51 o   0.36210
   9  -8   4      184.60      220.24     47.47 o   0.38969
  10  -8   4     2007.62     1817.84     77.27 o   0.41962
  11  -8   4     7320.22     7149.50    246.06 o   0.45144
  12  -8   4      218.77      160.09     45.32 o   0.48477
  13  -8   4       38.47       63.25     51.37 o   0.51932
  14  -8   4       39.46       93.27     55.09 o   0.55486
  15  -8   4      398.69      476.75    128.19 o   0.59122
  16  -8   4      123.75        0.00    207.46 o   0.62825
 -12  -7   4       93.55     1819.46   1803.40 o   0.64375
 -11  -7   4        6.44      275.81    132.07 o   0.60556
 -10  -7   4       60.64      205.65     70.17 o   0.56787
  -9  -7   4      391.48      278.86     60.85 o   0.53079
  -8  -7   4     1174.94     1368.44    110.50 o   0.49445
  -7  -7   4     1140.93     1220.24     74.81 o   0.45904
  -6  -7   4      903.09     1163.30     90.86 o   0.42479
  -5  -7   4      250.27      774.24    207.67 o   0.39199
  -4  -7   4      119.60      285.06     69.86 o   0.36105
  -3  -7   4      654.13     1469.12    172.09 o   0.33249
  -2  -7   4     3919.96     4947.59    311.10 o   0.30697
  -1  -7   4    30480.47    26922.49    746.76 o   0.28530
   0  -7   4      945.79     1007.93     66.90 o   0.26842
   1  -7   4     2558.46     2300.22     96.96 o   0.25728
   2  -7   4     1878.96     1542.51     87.03 o   0.25264
   3  -7   4    13675.34    13484.41    391.14 o   0.25485
   4  -7   4     2291.81     2393.44     84.81 o   0.26373
   5  -7   4    50513.11    49039.19   1296.46 o   0.27866
   6  -7   4     1911.99     1837.03     92.30 o   0.29873
   7  -7   4     2590.05     2080.68    102.40 o   0.32297
   8  -7   4    12538.60    12980.41    359.55 o   0.35054
   9  -7   4     5177.31     4822.43    180.94 o   0.38069
  10  -7   4      240.85      283.43     52.65 o   0.41287
  11  -7   4     2338.50     2368.05    124.64 o   0.44665
  12  -7   4     5711.46     5830.52    191.65 o   0.48167
  13  -7   4       49.83        0.00    114.41 o   0.51770
  14  -7   4       20.46      124.06     52.77 o   0.55453
  15  -7   4       11.67      211.08     85.77 o   0.59202
  16  -7   4       59.73      181.63    494.03 o   0.63004
 -12  -6   4     1075.46      856.38    242.01 o   0.61847
 -11  -6   4      969.51      665.85     77.52 o   0.57974
 -10  -6   4      401.45      255.23     61.18 o   0.54147
  -9  -6   4      386.79      423.47    183.80 o   0.50375
  -8  -6   4        5.43       59.09     67.59 o   0.46671
  -7  -6   4     1381.87     1543.83    111.17 o   0.43055
  -6  -6   4     1483.97     1520.95    139.36 o   0.39548
  -5  -6   4      272.03      804.70    208.29 o   0.36185
  -4  -6   4      601.43      866.44    104.41 o   0.33007
  -3  -6   4      143.09      625.70    308.63 o   0.30075
  -2  -6   4     5351.30     7477.81    365.26 o   0.27467
  -1  -6   4    17094.87    14986.08    434.86 o   0.25283
   0  -6   4       89.46      112.28     45.99 o   0.23641
   1  -6   4     6013.51     6342.99    411.27 o   0.22660
   2  -6   4     8430.32     7453.20    226.92 o   0.22426
   3  -6   4    14388.12    10596.87    314.94 o   0.22962
   4  -6   4     5894.47     6132.54    198.96 o   0.24217
   5  -6   4    16630.46    15931.82    481.89 o   0.26088
   6  -6   4    63111.36    61735.50   1603.90 o   0.28453
   7  -6   4     3020.35     2646.97    100.47 o   0.31200
   8  -6   4     8469.33     7624.55    257.34 o   0.34237
   9  -6   4      549.05      633.41     55.20 o   0.37494
  10  -6   4      847.52      845.54     99.03 o   0.40919
  11  -6   4      320.49      304.47     58.34 o   0.44472
  12  -6   4     2528.33     2600.39    134.65 o   0.48125
  13  -6   4      193.84      143.55     70.37 o   0.51857
  14  -6   4      277.12      110.13     54.41 o   0.55653
  15  -6   4     1152.24     1351.26     94.71 o   0.59499
  16  -6   4      326.34      420.72    139.83 o   0.63388
 -13  -5   4      126.65      271.57    179.02 o   0.63384
 -12  -5   4      268.45      435.20     90.52 o   0.59429
 -11  -5   4      107.09      199.40     79.15 o   0.55506
 -10  -5   4       12.59       34.58     58.43 o   0.51622
  -9  -5   4     2242.65     2215.52    129.92 o   0.47788
  -8  -5   4     1165.57     1484.56    100.95 o   0.44016
  -7  -5   4     4714.45     4627.96    200.11 o   0.40324
  -6  -5   4     9649.86     9334.68    564.44 o   0.36736
  -5  -5   4      609.66      941.81     85.14 o   0.33286
  -4  -5   4     2231.50     3050.32    211.35 o   0.30020
  -3  -5   4      172.93      578.97     73.42 o   0.27007
  -2  -5   4     1467.35     3415.43    216.62 o   0.24340
  -1  -5   4      451.02      258.25     32.61 o   0.22144
   0  -5   4    22467.96    22537.02    619.53 o   0.20570
   1  -5   4    20705.63    19416.90    569.03 o   0.19770
   2  -5   4     4639.56     4122.31    136.63 o   0.19835
   3  -5   4     6311.34     7067.94    280.76 o   0.20757
   4  -5   4     4456.20     4616.30    156.75 o   0.22432
   5  -5   4     4550.46     4607.96    166.47 o   0.24707
   6  -5   4      296.20      260.72     35.35 o   0.27433
   7  -5   4     4540.85     5292.75    492.65 o   0.30488
   8  -5   4     1612.05     1471.63     71.28 o   0.33785
   9  -5   4     5194.90     4551.08    153.88 o   0.37258
  10  -5   4      252.22      215.07     36.68 o   0.40864
  11  -5   4     4786.41     5020.02    213.29 o   0.44569
  12  -5   4      747.75      635.11     56.24 o   0.48351
  13  -5   4      670.65      631.04     74.31 o   0.52193
  14  -5   4        2.89        0.00    102.43 o   0.56083
  15  -5   4       32.63        0.00    169.47 o   0.60011
  16  -5   4     2486.10     2670.27    252.19 o   0.63971
 -13  -4   4      917.63      704.19    150.60 o   0.61131
 -12  -4   4     1213.85     1436.92    131.13 o   0.57134
 -11  -4   4      145.72       29.57     36.40 o   0.53165
 -10  -4   4      320.97      407.60     44.60 o   0.49231
  -9  -4   4      223.47      195.39     31.60 o   0.45339
  -8  -4   4      508.87      537.58     41.85 o   0.41503
  -7  -4   4     1019.65     1014.90     52.02 o   0.37739
  -6  -4   4     2319.48     2444.53    118.50 o   0.34072
  -5  -4   4     1240.37     1551.48     99.79 o   0.30535
  -4  -4   4     2997.17     2698.47    116.19 o   0.27181
  -3  -4   4    29141.90    25181.73    720.41 o   0.24085
  -2  -4   4     4703.60     4183.92    147.41 o   0.21360
  -1  -4   4     2527.59     5116.49    508.23 o   0.19165
   0  -4   4      225.75      343.26     34.30 o   0.17698
   1  -4   4    23750.11    21095.63    642.26 o   0.17148
   2  -4   4      179.37      256.03     28.96 o   0.17599
   3  -4   4     8129.75     8299.77    282.54 o   0.18982
   4  -4   4     5180.91     4838.85    169.05 o   0.21114
   5  -4   4     2091.30     1893.55    174.45 o   0.23794
   6  -4   4      269.05      532.37     59.55 o   0.26859
   7  -4   4     6460.07     6117.14    273.52 o   0.30191
   8  -4   4     8402.81     8869.47    275.60 o   0.33712
   9  -4   4      358.85      337.30     44.38 o   0.37369
  10  -4   4     2848.51     3017.16    104.07 o   0.41124
  11  -4   4      997.16     1049.17     75.54 o   0.44954
  12  -4   4      210.27      185.53     46.90 o   0.48840
  13  -4   4     1346.53     1188.32     74.84 o   0.52771
  14  -4   4     1060.50     1418.33    138.51 o   0.56737
  15  -4   4      251.01      469.09    158.83 o   0.60731
  16  -4   4       42.13       23.79    150.27 o   0.64749
 -14  -3   4      134.87       20.21    174.67 o   0.63061
 -13  -3   4      252.06      382.36     62.44 o   0.59011
 -12  -3   4      126.64      111.78     53.04 o   0.54979
 -11  -3   4      300.63      301.74     46.57 o   0.50971
 -10  -3   4     2723.11     2305.57     88.01 o   0.46992
  -9  -3   4       25.48      105.71     34.92 o   0.43051
  -8  -3   4      113.92      209.90     49.94 o   0.39158
  -7  -3   4    17248.33    17173.03    467.13 o   0.35331
  -6  -3   4      110.62       45.98     31.37 o   0.31591
  -5  -3   4     6578.36     6736.70    210.45 o   0.27976
  -4  -3   4     3490.93     2886.98    105.85 o   0.24539
  -3  -3   4    20295.67    17277.18    633.36 o   0.21368
  -2  -3   4     2650.64     2239.53    147.33 o   0.18598
  -1  -3   4    22228.15    20771.81    620.48 o   0.16434
   0  -3   4    41047.85    41155.42   1201.72 o   0.15137
   1  -3   4    23326.79    28877.24    818.47 o   0.14936
   2  -3   4    32518.95    30734.94    854.91 o   0.15872
   3  -3   4    10648.84    11598.69    422.93 o   0.17766
   4  -3   4     7604.82     7187.49    304.45 o   0.20352
   5  -3   4     1541.78     1820.17     81.17 o   0.23403
   6  -3   4       21.53      311.11     98.91 o   0.26759
   7  -3   4     6924.53     6804.54    229.74 o   0.30320
   8  -3   4      763.63      607.05     36.95 o   0.34021
   9  -3   4    16807.99    16520.20    510.33 o   0.37821
  10  -3   4     1167.82      999.31    125.42 o   0.41694
  11  -3   4     5330.03     5568.50    174.48 o   0.45620
  12  -3   4      840.64     1042.89    164.77 o   0.49586
  13  -3   4      282.26      401.54    115.90 o   0.53585
  14  -3   4       64.81      138.20     73.10 o   0.57609
  15  -3   4     2483.31     2428.22    196.46 o   0.61653
 -14  -2   4       83.67       21.27    184.86 o   0.61112
 -13  -2   4      907.60      864.29     83.81 o   0.57038
 -12  -2   4      357.29      318.98     67.34 o   0.52981
 -11  -2   4     3000.60     2906.88     96.19 o   0.48943
 -10  -2   4       54.94        4.87     30.46 o   0.44931
  -9  -2   4      471.47      465.55     45.36 o   0.40951
  -8  -2   4     5399.45     5183.48    151.63 o   0.37015
  -7  -2   4      300.00      253.67     37.10 o   0.33138
  -6  -2   4     3256.07     2928.04     97.45 o   0.29343
  -5  -2   4     1613.89     1509.28     61.20 o   0.25667
  -4  -2   4      425.52      692.46     43.19 o   0.22168
  -3  -2   4       34.88        0.00     60.47 o   0.18946
  -2  -2   4       49.38      174.73    252.06 o   0.16167
  -1  -2   4     7081.11     7062.46    544.81 o   0.14096
   0  -2   4    44679.15    47641.40   1943.82 o   0.13072
   1  -2   4    45873.64    50549.90   1598.00 o   0.13340
   2  -2   4     5551.05     7268.61    418.87 o   0.14829
   3  -2   4     1601.42      915.25     55.32 o   0.17226
   4  -2   4    34175.04    29153.26    824.13 o   0.20211
   5  -2   4      167.45      298.16     32.64 o   0.23560
   6  -2   4       11.70       42.11     25.25 o   0.27140
   7  -2   4     1112.27     1142.26     45.72 o   0.30870
   8  -2   4     4574.95     4612.43    134.86 o   0.34702
   9  -2   4      642.03      493.47     28.64 o   0.38605
  10  -2   4     4269.47     4011.14    129.46 o   0.42560
  11  -2   4      465.83      456.09     48.59 o   0.46554
  12  -2   4      540.77      615.08     53.95 o   0.50578
  13  -2   4     2119.06     1887.40    135.08 o   0.54624
  14  -2   4        3.31       54.49     63.05 o   0.58688
  15  -2   4       23.81       57.02     66.02 o   0.62768
 -15  -1   4      172.24      176.38    237.85 o   0.63415
 -14  -1   4        4.55       42.99     43.60 o   0.59317
 -13  -1   4      737.29      570.99     52.13 o   0.55229
 -12  -1   4      134.91      209.89     38.68 o   0.51157
 -11  -1   4      300.73      387.50     38.86 o   0.47102
 -10  -1   4     2946.50     2919.18    100.42 o   0.43071
  -9  -1   4     2490.98     2248.45     79.36 o   0.39070
  -8  -1   4       58.96       30.55     28.98 o   0.35110
  -7  -1   4    17444.96    17083.15    462.28 o   0.31206
  -6  -1   4       22.44       78.90     35.08 o   0.27383
  -5  -1   4     4088.14     3625.35    170.35 o   0.23679
  -4  -1   4    20134.81    15448.16    507.36 o   0.20162
  -3  -1   4     2772.91     3012.12    282.86 o   0.16946
  -2  -1   4      485.03      754.30    319.49 o   0.14238
  -1  -1   4    60630.92    66461.02   2424.29 o   0.12375
   0  -1   4    42667.09    56044.00   1675.06 o   0.11767
   1  -1   4     4015.25     4502.21    455.71 o   0.12596
   2  -1   4    49185.19    48345.77   1749.15 o   0.14620
   3  -1   4    12913.62    13555.18    459.50 o   0.17427
   4  -1   4     5518.88     4706.49    300.65 o   0.20702
   5  -1   4      856.88     1059.90     55.62 o   0.24255
   6  -1   4    26997.28    24911.18    694.39 o   0.27981
   7  -1   4     7646.69     6617.22    225.41 o   0.31819
   8  -1   4     1812.66     1873.10     72.09 o   0.35732
   9  -1   4     1877.80     1767.47     73.45 o   0.39700
  10  -1   4     6377.27     6637.62    198.24 o   0.43706
  11  -1   4     7041.66     7048.55    283.38 o   0.47742
  12  -1   4      269.55      377.92     72.74 o   0.51800
  13  -1   4      535.56      428.62     51.63 o   0.55875
  14  -1   4      465.29      314.64     76.26 o   0.59964
  15  -1   4      491.71      592.13    134.06 o   0.64065
 -15   0   4      308.24      472.44     94.36 o   0.61790
 -14   0   4      186.00      115.95     55.10 o   0.57690
 -13   0   4       10.27       79.38     35.90 o   0.53601
 -12   0   4      458.88      292.45     47.13 o   0.49527
 -11   0   4     4396.08     4388.17    141.46 o   0.45471
 -10   0   4     1118.75      857.10     48.52 o   0.41439
  -9   0   4    25224.07    23196.15    600.37 o   0.37439
  -8   0   4     1824.81     1680.23     82.36 o   0.33483
  -7   0   4       13.04       81.69     57.08 o   0.29586
  -6   0   4    11978.97    10373.91    310.44 o   0.25777
  -5   0   4       56.99       29.98     28.42 o   0.22102
  -4   0   4     4058.66     4594.04    316.46 o   0.18639
  -3   0   4    28774.15    22137.31    691.74 o   0.15531
  -2   0   4    13709.42    18915.21   1374.52 o   0.13034
  -1   0   4      852.92     2257.37    202.55 o   0.11551
   0   0   4      567.48      794.73     80.49 o   0.11484
   1   0   4     8439.73    10297.01    417.17 o   0.12853
   2   0   4    62509.08    60833.20   1908.27 o   0.15278
   3   0   4    11865.88     9373.49    350.47 o   0.18344
   4   0   4     5279.17     4742.36    179.26 o   0.21783
   5   0   4    10127.86     9011.25    294.21 o   0.25443
   6   0   4     4461.15     4978.11    172.50 o   0.29242
   7   0   4    25403.25    23619.75    665.43 o   0.33132
   8   0   4     4514.39     4410.15    158.91 o   0.37084
   9   0   4     4419.52     4429.49    162.70 o   0.41081
  10   0   4       58.89       23.88     37.33 o   0.45110
  11   0   4      639.43      589.17     67.75 o   0.49164
  12   0   4     2267.66     1844.69    178.61 o   0.53237
  13   0   4      646.87      608.12     71.86 o   0.57324
  14   0   4      469.52      527.04    137.51 o   0.61424
 -16   1   4     1183.51     1254.29    398.48 o   0.64437
 -15   1   4      468.17      611.12     97.33 o   0.60336
 -14   1   4      563.40      451.49     79.38 o   0.56246
 -13   1   4      151.57      172.59     44.98 o   0.52170
 -12   1   4      109.06      125.38     35.89 o   0.48111
 -11   1   4      777.23      661.82     43.95 o   0.44073
 -10   1   4      245.20      210.74     37.62 o   0.40065
  -9   1   4     7352.80     6958.28    201.77 o   0.36095
  -8   1   4    24282.55    23915.29    625.92 o   0.32176
  -7   1   4     2069.45     1610.17     65.22 o   0.28332
  -6   1   4    14192.21    11814.60    352.46 o   0.24596
  -5   1   4      236.95      243.08     44.67 o   0.21027
  -4   1   4      218.40      190.99     48.41 o   0.17724
  -3   1   4    20197.19    22202.44    845.57 o   0.14869
  -2   1   4    43511.53    47570.62   1557.74 o   0.12762
  -1   1   4     7183.69    15110.86   1150.51 o   0.11814
   0   1   4      379.86     1896.37    312.31 o   0.12294
   1   1   4    37781.40    40524.94   2135.56 o   0.14057
   2   1   4    26338.46    29201.42   1941.71 o   0.16701
   3   1   4    32839.62    29795.05   1152.11 o   0.19878
   4   1   4     3232.95     2641.00    133.58 o   0.23372
   5   1   4     2372.09     2161.39     91.67 o   0.27060
   6   1   4      474.22      427.92     30.62 o   0.30873
   7   1   4      691.93      628.86     64.70 o   0.34769
   8   1   4      317.99      313.86    129.12 o   0.38724
   9   1   4     3701.66     3436.44    122.19 o   0.42721
  10   1   4     5165.90     4994.86    169.71 o   0.46749
  11   1   4       49.92      206.66     42.67 o   0.50801
  12   1   4     1230.67     1272.18     75.68 o   0.54872
  13   1   4       29.83      105.45     94.87 o   0.58957
  14   1   4       25.82       18.39     68.25 o   0.63055
 -16   2   4      364.01      681.50     89.01 o   0.63144
 -15   2   4      574.23      744.91    158.65 o   0.59064
 -14   2   4      283.11      206.54     46.96 o   0.54999
 -13   2   4        2.70       30.35     45.24 o   0.50952
 -12   2   4     2213.60     2182.65    130.97 o   0.46927
 -11   2   4       25.34        2.38     25.24 o   0.42932
 -10   2   4     3286.95     3140.76    116.65 o   0.38975
  -9   2   4    16971.13    15387.59    425.71 o   0.35068
  -8   2   4    11159.91     9532.68    265.70 o   0.31231
  -7   2   4      390.95      340.20     58.40 o   0.27494
  -6   2   4     4364.88     4958.01    163.56 o   0.23902
  -5   2   4    67097.48    56173.90   1865.87 o   0.20532
  -4   2   4    24586.88    23612.27    712.53 o   0.17514
  -3   2   4     5036.55    11537.56   1613.13 o   0.15059
  -2   2   4    19666.25    17688.69   1835.28 o   0.13480
  -1   2   4    82050.92    92128.02   2899.18 o   0.13097
   0   2   4    22091.04    26434.30    821.04 o   0.14008
   1   2   4    30891.02    46597.16   2554.81 o   0.15994
   2   2   4     3183.53     2696.52    121.48 o   0.18716
   3   2   4     6858.20     8524.54    742.36 o   0.21900
   4   2   4     1053.48      900.89     55.55 o   0.25374
   5   2   4     1190.61     1404.15     75.94 o   0.29034
   6   2   4    13316.68    14369.19    483.22 o   0.32817
   7   2   4        6.63       15.30     31.55 o   0.36686
   8   2   4       35.45       34.21     39.30 o   0.40616
   9   2   4      783.22      846.60     54.48 o   0.44590
  10   2   4     1471.95     1440.44     68.70 o   0.48599
  11   2   4     1850.42     2106.97    116.44 o   0.52633
  12   2   4      171.83      242.22     58.01 o   0.56688
  13   2   4      366.00      383.78    139.11 o   0.60760
  14   2   4      328.97      184.32    139.05 o   0.64844
 -16   3   4      599.54      334.06     98.95 o   0.62032
 -15   3   4      983.13      832.45     94.93 o   0.57988
 -14   3   4      221.37      461.50    208.10 o   0.53963
 -13   3   4     1360.22     1106.63     61.51 o   0.49964
 -12   3   4     1767.95     1826.28     74.92 o   0.45996
 -11   3   4       14.26        0.00     78.80 o   0.42068
 -10   3   4     6633.44     6605.04    188.11 o   0.38193
  -9   3   4     2624.31     2607.44     88.35 o   0.34388
  -8   3   4     4714.08     4394.92    132.49 o   0.30681
  -7   3   4    25447.34    23460.13    639.64 o   0.27110
  -6   3   4    16548.19    14567.14    445.47 o   0.23737
  -5   3   4     3499.13     3238.45    154.31 o   0.20661
  -4   3   4    21527.58    18775.47    690.39 o   0.18032
  -3   3   4     3560.94     4313.61    288.96 o   0.16073
  -2   3   4    64905.91    74877.85   3281.52 o   0.15046
  -1   3   4      116.28      343.97    128.97 o   0.15144
   0   3   4      133.57      559.00    137.64 o   0.16345
   1   3   4    18421.39    27410.13   2194.76 o   0.18435
   2   3   4    41059.55    42361.47   1681.46 o   0.21153
   3   3   4    16889.72    15888.06    558.77 o   0.24288
   4   3   4      836.84     1106.43     67.44 o   0.27700
   5   3   4      508.99      674.74     41.36 o   0.31297
   6   3   4     2616.88     2373.16     84.34 o   0.35024
   7   3   4     1373.25     1395.40     99.85 o   0.38842
   8   3   4       44.49       56.25     47.55 o   0.42727
   9   3   4        4.11        0.00     79.97 o   0.46662
  10   3   4      281.48      231.02     39.00 o   0.50636
  11   3   4      721.94      718.57     87.34 o   0.54640
  12   3   4        3.68       97.18     69.21 o   0.58669
  13   3   4       79.25      507.90    157.93 o   0.62716
 -16   4   4      212.65      168.97     68.71 o   0.61113
 -15   4   4     1195.13     1042.54    113.42 o   0.57118
 -14   4   4     1129.27     1256.64     76.10 o   0.53151
 -13   4   4       15.57       30.43     35.88 o   0.49219
 -12   4   4     1073.13     1131.15     86.80 o   0.45330
 -11   4   4     2031.50     2018.53    106.56 o   0.41498
 -10   4   4      270.62      270.40     36.96 o   0.37738
  -9   4   4     6072.67     6130.99    173.06 o   0.34076
  -8   4   4     2817.84     2780.40     98.85 o   0.30546
  -7   4   4    15760.64    15528.19    437.21 o   0.27199
  -6   4   4    59661.84    58030.68   1573.54 o   0.24113
  -5   4   4      384.44      163.01     58.62 o   0.21401
  -4   4   4      684.91      658.26     65.57 o   0.19220
  -3   4   4    15806.32    14464.47    486.54 o   0.17768
  -2   4   4      974.51     1522.77    325.07 o   0.17231
  -1   4   4    29679.21    28787.12   1113.93 o   0.17691
   0   4   4    95771.57   119777.31  13365.45 o   0.19077
   2   4   4     5937.54    11768.65   1547.85 o   0.23885
   3   4   4     9948.39     8867.11    332.58 o   0.26946
   4   4   4     4336.22     3800.85    141.53 o   0.30275
   5   4   4    10726.15    11759.58    360.57 o   0.33792
   6   4   4     1018.64      911.86     46.12 o   0.37446
   7   4   4      682.89      557.13     58.01 o   0.41199
   8   4   4     4730.23     5829.36    209.27 o   0.45026
   9   4   4      437.75      152.56     67.79 o   0.48911
  10   4   4        9.90       11.45     58.37 o   0.52840
  11   4   4      295.57      330.02     67.95 o   0.56804
  12   4   4        4.17       38.71     80.91 o   0.60797
  13   4   4      164.77      216.24    251.49 o   0.64813
 -17   5   4        2.49       51.46    115.59 o   0.64354
 -16   5   4      478.66      466.27    157.30 o   0.60393
 -15   5   4      361.09      349.93     60.68 o   0.56464
 -14   5   4     1688.18     1842.32    110.12 o   0.52572
 -13   5   4     1737.84     1947.82     83.51 o   0.48728
 -12   5   4     1262.23     1088.74     52.60 o   0.44943
 -11   5   4     5667.15     4993.89    187.83 o   0.41234
 -10   5   4      276.30      262.95     45.81 o   0.37623
  -9   5   4     5650.95     5169.17    185.61 o   0.34141
  -8   5   4     9410.53     8986.31    266.31 o   0.30832
  -7   5   4     2224.72     1687.84     72.62 o   0.27758
  -6   5   4     3423.40     2879.77    102.39 o   0.25006
  -5   5   4     6112.67     5903.93    182.39 o   0.22693
  -4   5   4    34230.55    29170.23    796.29 o   0.20964
  -3   5   4     4084.03     3748.36    145.23 o   0.19973
  -2   5   4     5197.00     4784.83    200.29 o   0.19830
  -1   5   4     3887.78     7633.89    999.02 o   0.20553
   0   5   4     1789.58     1628.17    145.21 o   0.22057
   1   5   4    79160.86    94698.10   4834.96 o   0.24197
   2   5   4    42716.15    59956.62   4823.65 o   0.26820
   3   5   4     5475.96     5741.41    196.83 o   0.29800
   4   5   4     1346.50     1767.22    147.23 o   0.33040
   5   5   4    10599.77    10206.49    298.03 o   0.36471
   6   5   4        3.36      106.64     29.02 o   0.40044
   7   5   4     1501.95     1384.29     60.26 o   0.43724
   8   5   4     1549.95     1699.25     92.35 o   0.47486
   9   5   4      328.79      464.80     63.17 o   0.51313
  10   5   4      555.53      233.21     50.66 o   0.55190
  11   5   4      137.92      240.01     81.12 o   0.59108
  12   5   4      812.98      774.73    196.90 o   0.63059
 -17   6   4       44.04      118.79     83.63 o   0.63770
 -16   6   4      576.20      829.50    189.86 o   0.59881
 -15   6   4      317.19      339.45     86.78 o   0.56033
 -14   6   4      275.71      247.95     43.66 o   0.52235
 -13   6   4      698.28      389.80     58.59 o   0.48500
 -12   6   4     1252.31     1191.60     88.89 o   0.44842
 -11   6   4    10051.80     9565.35    272.21 o   0.41283
 -10   6   4     7045.98     6212.37    179.36 o   0.37850
  -9   6   4     2285.98     2213.35     74.22 o   0.34582
  -8   6   4      545.10      534.59     73.89 o   0.31529
  -7   6   4    13219.14    12725.57    348.37 o   0.28759
  -6   6   4    21198.47    19827.00    522.51 o   0.26362
  -5   6   4    23093.18    20306.62    562.18 o   0.24449
  -4   6   4       56.49      303.22    125.16 o   0.23139
  -3   6   4    36346.25    32896.57    898.57 o   0.22538
  -2   6   4    10696.17     8945.83    350.39 o   0.22703
  -1   6   4     2988.60     4800.33    716.86 o   0.23617
   0   6   4    40459.71    51967.94   3020.53 o   0.25198
   1   6   4     1887.14     2460.82    140.86 o   0.27332
   2   6   4       39.63     1854.40    296.50 o   0.29900
   3   6   4     8606.37     8781.11    289.98 o   0.32800
   4   6   4      450.47      495.59     47.89 o   0.35953
   5   6   4     1790.17     1675.64     66.81 o   0.39297
   6   6   4      211.36      221.70     32.27 o   0.42787
   7   6   4     5816.57     5667.25    203.64 o   0.46391
   8   6   4     3103.56     2572.99     99.88 o   0.50084
   9   6   4       17.71        0.00     85.64 o   0.53848
  10   6   4      134.26      276.25    123.55 o   0.57668
  11   6   4      123.41      138.40    105.19 o   0.61535
 -17   7   4      331.34      299.78    172.77 o   0.63386
 -16   7   4      224.09      271.40    129.87 o   0.59581
 -15   7   4      901.49     1117.67     90.20 o   0.55830
 -14   7   4      133.61       76.06     36.23 o   0.52144
 -13   7   4     1885.16     2052.90     77.58 o   0.48537
 -12   7   4    15412.09    15330.93    470.23 o   0.45028
 -11   7   4     1683.36     1714.92     67.16 o   0.41643
 -10   7   4     1866.39     1644.24     64.99 o   0.38414
  -9   7   4     4854.63     4434.63    135.13 o   0.35384
  -8   7   4      257.61      262.78     60.45 o   0.32608
  -7   7   4     4199.29     3163.91    107.92 o   0.30157
  -6   7   4      358.54      197.30     86.14 o   0.28115
  -5   7   4    34740.84    35351.37    938.55 o   0.26578
  -4   7   4    25092.75    23773.18    636.75 o   0.25636
  -3   7   4        7.98       54.58     59.34 o   0.25355
  -2   7   4     6398.89     6083.26    240.64 o   0.25757
  -1   7   4     1864.52     2958.78    325.40 o   0.26812
   0   7   4      212.71      229.94     89.77 o   0.28447
   1   7   4    15468.67    16714.82    586.62 o   0.30569
   2   7   4     1883.85     2512.15     94.63 o   0.33084
   3   7   4      487.69     1554.21    320.36 o   0.35910
   4   7   4     2112.23     2343.93    141.23 o   0.38979
   5   7   4     1291.87     1123.51     69.15 o   0.42239
   6   7   4       11.07        0.00     64.04 o   0.45648
   7   7   4      216.08      293.60     34.78 o   0.49176
   8   7   4      154.71      212.25     66.63 o   0.52799
   9   7   4       65.92      622.34    584.41 o   0.56498
  10   7   4      573.46      292.65    107.77 o   0.60259
  11   7   4      937.60      452.10    200.98 o   0.64072
 -17   8   4        3.99        0.00    212.29 o   0.63204
 -16   8   4       37.86      150.34    171.09 o   0.59498
 -15   8   4       78.43      257.88    238.56 o   0.55859
 -14   8   4        0.92       34.11     60.68 o   0.52300
 -13   8   4      304.41      228.70     90.90 o   0.48839
 -12   8   4    12350.44    13354.21    440.02 o   0.45499
 -11   8   4    10396.23    11217.08    324.87 o   0.42307
 -10   8   4      982.40      858.76     57.39 o   0.39300
  -9   8   4      142.30      107.17     38.33 o   0.36524
  -8   8   4      499.07      435.56     41.92 o   0.34035
  -7   8   4       44.29       75.98     57.14 o   0.31901
  -6   8   4     6405.19     5917.82    199.52 o   0.30196
  -5   8   4    12584.76    10457.86    321.00 o   0.28998
  -4   8   4    13452.11    12125.97    346.96 o   0.28369
  -3   8   4     2054.29     1833.58     79.19 o   0.28348
  -2   8   4    12498.05    11904.25    392.64 o   0.28936
  -1   8   4     4627.48     4890.27    184.64 o   0.30098
   0   8   4      396.71      722.16    121.77 o   0.31770
   1   8   4    21073.30    23170.24    850.79 o   0.33877
   2   8   4       98.93      177.43     45.89 o   0.36344
   3   8   4     1795.32     1677.18    111.56 o   0.39103
   4   8   4     1650.48     1615.64     70.55 o   0.42095
   5   8   4        8.19      190.27    121.05 o   0.45276
   6   8   4     1946.04     1767.50     89.76 o   0.48607
   7   8   4        0.52        3.52     30.43 o   0.52061
   8   8   4     1207.87     1132.95     72.34 o   0.55613
   9   8   4       79.25       35.30    133.92 o   0.59247
  10   8   4      143.45      387.38    217.76 o   0.62949
 -17   9   4     1696.35     1785.21    177.60 o   0.63226
 -16   9   4       11.57       59.31     77.45 o   0.59632
 -15   9   4        6.68       38.47     61.31 o   0.56118
 -14   9   4      894.21     1051.24    107.35 o   0.52702
 -13   9   4     2770.59     3424.86    135.59 o   0.49402
 -12   9   4     1232.42     1158.28     98.09 o   0.46244
 -11   9   4     7539.99     7766.56    237.85 o   0.43260
 -10   9   4     3059.52     3106.53    111.07 o   0.40487
  -9   9   4      295.04      137.80     44.17 o   0.37971
  -8   9   4     2176.90     1841.59    113.32 o   0.35768
  -7   9   4      667.02      669.58     50.56 o   0.33937
  -6   9   4     2001.08     2044.05     88.56 o   0.32542
  -5   9   4     8806.30     8712.21    261.73 o   0.31641
  -4   9   4    14623.04    12475.11    364.26 o   0.31277
  -3   9   4      627.01      421.86     82.96 o   0.31467
  -2   9   4     8510.24     7895.76    260.37 o   0.32202
  -1   9   4    64522.11    61422.63   2075.96 o   0.33447
   0   9   4       82.58      479.24    101.16 o   0.35146
   1   9   4     2199.28     2344.75     92.12 o   0.37239
   2   9   4     1327.03     1188.82     98.25 o   0.39662
   3   9   4       58.89      330.60     73.83 o   0.42360
   4   9   4     3858.82     4063.48    171.86 o   0.45282
   5   9   4     5513.17     5336.63    191.09 o   0.48389
   6   9   4      581.52      598.09     37.40 o   0.51646
   7   9   4       37.19       79.80     57.54 o   0.55028
   8   9   4      345.24      113.75    120.29 o   0.58513
   9   9   4        0.30      132.66    191.32 o   0.62083
 -17  10   4      182.95      177.01    171.24 o   0.63452
 -16  10   4     1628.66     1655.35    115.08 o   0.59981
 -15  10   4       54.43      120.84    103.79 o   0.56605
 -14  10   4      227.06      401.10     69.10 o   0.53343
 -13  10   4     3342.64     3922.16    156.67 o   0.50217
 -12  10   4     2005.31     2306.77    133.55 o   0.47253
 -11  10   4     4030.64     3872.62    179.93 o   0.44484
 -10  10   4     1051.67      770.91    154.56 o   0.41948
  -9  10   4      395.48      285.53     52.15 o   0.39692
  -8  10   4     1576.55     1449.06     67.93 o   0.37763
  -7  10   4     1131.24     1105.16     53.98 o   0.36216
  -6  10   4      687.62      854.81     48.07 o   0.35100
  -5  10   4      942.58      841.07     47.43 o   0.34457
  -4  10   4     1682.90     1543.66     63.19 o   0.34315
  -3  10   4     7078.45     7189.98    231.79 o   0.34678
  -2  10   4     1842.37     2071.71    214.90 o   0.35532
  -1  10   4       64.18      118.42     87.80 o   0.36842
   0  10   4    13872.15    13767.00    449.22 o   0.38562
   1  10   4      642.35      608.18     45.91 o   0.40640
   2  10   4     5210.39     5296.20    171.69 o   0.43025
   3  10   4      357.63      519.59    218.96 o   0.45667
   4  10   4       20.29      311.77    197.06 o   0.48526
   5  10   4      311.48      397.86     98.80 o   0.51564
   6  10   4     5914.17     5600.44    225.78 o   0.54753
   7  10   4     1518.87     1762.93    198.73 o   0.58067
   8  10   4      173.06      430.96    214.78 o   0.61487
   9  10   4      100.90      336.04    218.28 o   0.64994
 -17  11   4      260.92      507.38    155.17 o   0.63879
 -16  11   4       86.36      136.13    101.37 o   0.60541
 -15  11   4        9.29        0.00    149.24 o   0.57314
 -14  11   4      242.93      291.01     67.52 o   0.54215
 -13  11   4     1256.35     1099.03     73.71 o   0.51270
 -12  11   4     1968.77     2029.28    117.64 o   0.48507
 -11  11   4       47.57      114.34     65.73 o   0.45957
 -10  11   4      759.87      620.35     66.56 o   0.43658
  -9  11   4      466.41      321.08     47.32 o   0.41652
  -8  11   4     2229.71     2113.52     91.91 o   0.39983
  -7  11   4     5044.53     4390.23    137.66 o   0.38695
  -6  11   4      143.76      226.24     38.41 o   0.37827
  -5  11   4     2714.72     2539.74    102.46 o   0.37407
  -4  11   4      571.49      553.85     54.33 o   0.37451
  -3  11   4    11979.79    11245.34    327.99 o   0.37958
  -2  11   4    14251.31    13453.78    404.84 o   0.38908
  -1  11   4      402.28      606.56     76.10 o   0.40272
   0  11   4       59.39      112.58     26.72 o   0.42008
   1  11   4      500.44      614.52     47.19 o   0.44073
   2  11   4      700.12      774.90    125.69 o   0.46422
   3  11   4     3556.73     3968.98    163.28 o   0.49015
   4  11   4     6200.45     6323.40    231.41 o   0.51816
   5  11   4     2425.48     2855.49    229.58 o   0.54792
   6  11   4       99.35      324.42    195.84 o   0.57916
   7  11   4      334.84      255.14    188.04 o   0.61166
   8  11   4      284.72      454.45    262.79 o   0.64523
 -17  12   4     1398.04     1065.69    235.85 o   0.64505
 -16  12   4      546.82      678.49    119.51 o   0.61308
 -15  12   4        9.77       14.39     70.73 o   0.58236
 -14  12   4       34.12        0.00    233.86 o   0.55308
 -13  12   4      100.58      120.63     71.20 o   0.52550
 -12  12   4     1445.84     1462.04     80.19 o   0.49988
 -11  12   4      224.33      199.17     46.50 o   0.47656
 -10  12   4      353.21      286.71     67.47 o   0.45587
  -9  12   4     6221.45     6573.64    211.66 o   0.43820
  -8  12   4     2400.32     2377.61    135.09 o   0.42392
  -7  12   4    14867.17    13352.44    369.97 o   0.41339
  -6  12   4     2140.42     2069.21     82.74 o   0.40689
  -5  12   4     5217.40     4915.05    163.52 o   0.40461
  -4  12   4     8387.33     8380.15    274.82 o   0.40664
  -3  12   4      436.46      249.55     50.06 o   0.41290
  -2  12   4       46.97      150.07    108.11 o   0.42321
  -1  12   4      905.02      723.06     46.67 o   0.43728
   0  12   4     3524.12     3540.12    182.63 o   0.45477
   1  12   4      185.47      385.30    111.78 o   0.47529
   2  12   4       15.85        0.00     78.49 o   0.49847
   3  12   4      406.28      597.86    140.23 o   0.52396
   4  12   4       33.19      287.35     60.70 o   0.55144
   5  12   4     2226.49     2373.87    177.62 o   0.58062
   6  12   4      109.95       68.72    137.17 o   0.61127
   7  12   4      673.85      670.95    199.12 o   0.64317
 -16  13   4      439.44      437.19    127.19 o   0.62273
 -15  13   4       15.37      120.89     84.51 o   0.59361
 -14  13   4      479.49      673.37    123.77 o   0.56608
 -13  13   4      355.45      462.39     84.96 o   0.54038
 -12  13   4        1.85        0.00    134.27 o   0.51678
 -11  13   4       88.86       65.85     45.36 o   0.49558
 -10  13   4      296.08      464.21     51.56 o   0.47710
  -9  13   4     1605.71     1827.21     82.62 o   0.46167
  -8  13   4     3773.86     3418.89    143.46 o   0.44960
  -7  13   4     9106.65     8917.01    303.77 o   0.44117
  -6  13   4    15476.61    15178.25    434.22 o   0.43659
  -5  13   4      184.45      294.29     39.98 o   0.43598
  -4  13   4      468.74      388.88     83.64 o   0.43935
  -3  13   4     3838.88     3935.14    135.01 o   0.44663
  -2  13   4       13.44      153.17     77.55 o   0.45761
  -1  13   4        1.02        0.00     77.50 o   0.47205
   0  13   4      250.73      317.12     70.63 o   0.48963
   1  13   4     1335.25     1293.16     72.79 o   0.51004
   2  13   4       41.05       82.33     43.44 o   0.53294
   3  13   4     1384.44     1103.69     89.56 o   0.55803
   4  13   4      241.71      351.33    184.32 o   0.58503
   5  13   4        0.82        0.00    133.68 o   0.61369
   6  13   4     1195.14     1090.65    194.88 o   0.64378
 -16  14   4       17.39      159.34    100.10 o   0.63427
 -15  14   4       73.00      219.52    117.34 o   0.60679
 -14  14   4        8.83       23.03     91.36 o   0.58102
 -13  14   4      243.71      265.77     77.33 o   0.55719
 -12  14   4      457.33      605.12     65.15 o   0.53555
 -11  14   4      232.03      261.89     59.19 o   0.51640
 -10  14   4      448.02      715.51     77.88 o   0.50001
  -9  14   4      215.15      165.97     46.93 o   0.48666
  -8  14   4     9179.74     8770.72    294.58 o   0.47660
  -7  14   4      158.60      131.48     43.83 o   0.47006
  -6  14   4     5599.34     5441.51    249.70 o   0.46717
  -5  14   4     5821.27     5964.67    215.19 o   0.46800
  -4  14   4       27.67       45.18     48.03 o   0.47254
  -3  14   4     2051.45     2021.10     85.38 o   0.48068
  -2  14   4      289.45      220.71     44.03 o   0.49224
  -1  14   4     1558.07     1295.16     76.60 o   0.50698
   0  14   4      334.50      327.62     52.44 o   0.52465
   1  14   4     2406.03     2484.79    196.61 o   0.54494
   2  14   4      125.81      207.83    140.86 o   0.56759
   3  14   4       22.84       69.81    144.46 o   0.59233
   4  14   4      402.81      526.41    160.04 o   0.61889
   5  14   4       63.01       44.25    148.71 o   0.64706
 -16  15   4      331.38      255.62    255.87 o   0.64761
 -15  15   4      406.27      662.82    232.12 o   0.62177
 -14  15   4      714.87      967.61    172.47 o   0.59775
 -13  15   4      350.77      562.53     82.75 o   0.57575
 -12  15   4      429.36      408.72     85.14 o   0.55602
 -11  15   4      668.80      536.35     73.05 o   0.53882
 -10  15   4       70.32       53.80     91.99 o   0.52438
  -9  15   4      607.00      522.57     70.88 o   0.51295
  -8  15   4     5895.46     6249.84    247.48 o   0.50472
  -7  15   4     5321.46     5071.30    171.17 o   0.49986
  -6  15   4       89.80       99.97     40.33 o   0.49846
  -5  15   4      683.94      760.74     55.24 o   0.50056
  -4  15   4      350.20      381.98     50.49 o   0.50610
  -3  15   4      600.04      809.60     72.93 o   0.51498
  -2  15   4     1905.18     1609.70     91.23 o   0.52704
  -1  15   4      850.53      761.34     66.85 o   0.54205
   0  15   4     1053.18      866.46     95.27 o   0.55978
   1  15   4       64.52      123.87     69.21 o   0.57998
   2  15   4        0.98        0.00    209.12 o   0.60240
   3  15   4        3.93        0.00    130.50 o   0.62681
 -15  16   4        1.20       46.23    125.45 o   0.63843
 -14  16   4      718.51      711.10    169.04 o   0.61612
 -13  16   4     1479.01     1732.19    159.94 o   0.59590
 -12  16   4        2.22      117.00    204.13 o   0.57800
 -11  16   4       87.50      181.10     90.06 o   0.56264
 -10  16   4      794.45      676.18     94.52 o   0.55003
  -9  16   4       12.40       11.07     87.34 o   0.54035
  -8  16   4       93.79      137.15     49.51 o   0.53378
  -7  16   4     1440.81     1121.62    108.44 o   0.53042
  -6  16   4       17.35       31.22     51.79 o   0.53035
  -5  16   4       44.79       74.42     82.34 o   0.53355
  -4  16   4     2543.94     2273.99    196.57 o   0.53997
  -3  16   4      225.60      519.33     88.97 o   0.54950
  -2  16   4      488.03      528.72    111.36 o   0.56198
  -1  16   4       21.61       30.75     60.37 o   0.57722
   0  16   4      959.77      872.34    133.97 o   0.59500
   1  16   4       18.19        0.00    129.75 o   0.61511
   2  16   4     1718.00     1170.04    163.97 o   0.63733
 -14  17   4        2.53      137.77    171.72 o   0.63599
 -13  17   4      720.44      853.01    118.28 o   0.61749
 -12  17   4     1659.08     1538.34    254.16 o   0.60133
 -11  17   4      112.39      178.47     79.05 o   0.58770
 -10  17   4        8.19       45.95     77.55 o   0.57677
  -9  17   4      832.29     1120.98    117.24 o   0.56871
  -8  17   4        1.30      147.13     75.98 o   0.56363
  -7  17   4      563.19      521.95    131.02 o   0.56163
  -6  17   4       29.96      175.86     63.97 o   0.56272
  -5  17   4      126.12      148.72     83.40 o   0.56690
  -4  17   4      662.44      766.88    151.88 o   0.57409
  -3  17   4      108.53       44.67     71.18 o   0.58419
  -2  17   4        4.28      101.33     88.55 o   0.59704
  -1  17   4       32.64       23.99     68.99 o   0.61248
   0  17   4      644.72      691.54    175.67 o   0.63031
 -13  18   4      143.35      477.53    310.98 o   0.64038
 -12  18   4      385.55      644.43    296.72 o   0.62585
 -11  18   4      118.34      356.77    139.93 o   0.61384
 -10  18   4       33.82        0.00    173.66 o   0.60447
  -9  18   4      601.44      875.42    145.09 o   0.59788
  -8  18   4        5.33      109.19    174.62 o   0.59416
  -7  18   4       12.72       52.51    121.14 o   0.59337
  -6  18   4      810.81      790.37    110.43 o   0.59550
  -5  18   4        9.45       37.57     88.31 o   0.60055
  -4  18   4       79.90      177.57     78.74 o   0.60842
  -3  18   4      474.29      244.02    270.46 o   0.61902
  -2  18   4      123.40       10.62     93.37 o   0.63220
  -1  18   4      512.46      378.17    212.80 o   0.64782
 -11  19   4       56.28     9833.52  13650.85 o   0.64093
 -10  19   4      485.83      304.81    237.12 o   0.63300
  -9  19   4        2.02        0.00    225.16 o   0.62776
  -8  19   4     1129.93      861.79    399.99 o   0.62527
  -7  19   4      195.91      267.86     85.45 o   0.62556
  -6  19   4       18.96      247.04    111.89 o   0.62863
  -5  19   4      582.73      561.03    110.48 o   0.63445
  -4  19   4        4.13      148.33    140.78 o   0.64293
   3 -19   5      838.76      717.78    252.54 o   0.64709
   4 -19   5     1429.76     2888.80   2382.64 o   0.63873
   5 -19   5       41.30       29.60    127.62 o   0.63303
   6 -19   5       42.00       84.12     80.49 o   0.63004
   7 -19   5      658.24      502.88    119.27 o   0.62982
   8 -19   5      161.19      144.71     87.17 o   0.63236
   9 -19   5        2.87       73.63     79.50 o   0.63763
  10 -19   5     1402.09     1434.78    208.80 o   0.64557
   1 -18   5      353.02     1031.58   1811.86 o   0.63639
   2 -18   5     1354.59     1352.91    169.60 o   0.62336
   3 -18   5       52.48       54.71    114.06 o   0.61291
   4 -18   5     1133.96     1211.61    127.11 o   0.60517
   5 -18   5      558.56      457.73     80.86 o   0.60023
   6 -18   5      455.93      511.55    126.28 o   0.59818
   7 -18   5      135.73      218.09    126.22 o   0.59905
   8 -18   5      841.69      818.58     82.22 o   0.60281
   9 -18   5      135.33       62.29     81.67 o   0.60941
  10 -18   5       53.21       55.71     80.95 o   0.61877
  11 -18   5     2237.83     2430.55    434.08 o   0.63077
  12 -18   5       43.79        0.00    284.99 o   0.64524
  -1 -17   5      248.79      331.01    192.65 o   0.63447
   0 -17   5      452.86      526.35    213.63 o   0.61682
   1 -17   5      162.94      290.26    112.01 o   0.60157
   2 -17   5      553.04      378.37     91.31 o   0.58889
   3 -17   5     1003.07      987.19    110.53 o   0.57895
   4 -17   5        7.52       96.24     57.81 o   0.57189
   5 -17   5      575.09      580.57    111.41 o   0.56782
   6 -17   5      575.87      625.22     77.29 o   0.56682
   7 -17   5      159.10      274.80    145.39 o   0.56888
   8 -17   5      382.10      334.37     64.38 o   0.57398
   9 -17   5     1656.28     1456.73    121.11 o   0.58205
  10 -17   5      561.19      594.04     72.40 o   0.59295
  11 -17   5       94.76       85.57     89.87 o   0.60653
  12 -17   5      276.11      422.14    103.69 o   0.62263
  13 -17   5      118.36        4.41    234.17 o   0.64105
  -3 -16   5       68.69     2389.70   2498.65 o   0.64139
  -2 -16   5      116.29      236.99    186.27 o   0.61939
  -1 -16   5     1125.93     1148.71    210.67 o   0.59950
   0 -16   5      421.77      331.42     31.76 o   0.58192
   1 -16   5      836.81      772.35     73.95 o   0.56689
   2 -16   5       69.68      122.19    114.40 o   0.55459
   3 -16   5      917.04      955.90    123.44 o   0.54523
   4 -16   5      309.47      194.53     53.68 o   0.53895
   5 -16   5        8.04        0.00    128.57 o   0.53586
   6 -16   5      493.73      434.78     58.61 o   0.53602
   7 -16   5      412.29      492.38     52.12 o   0.53942
   8 -16   5      501.88      511.95     76.37 o   0.54600
   9 -16   5       32.57       58.37     53.55 o   0.55566
  10 -16   5      954.06      717.09     73.72 o   0.56822
  11 -16   5       22.32        0.00    151.35 o   0.58351
  12 -16   5      456.67      697.44    100.13 o   0.60132
  13 -16   5      355.96      372.89    118.03 o   0.62143
  14 -16   5      418.98      284.86    183.04 o   0.64362
  -4 -15   5       50.98       92.32    180.59 o   0.63096
  -3 -15   5      185.45        0.00    140.46 o   0.60679
  -2 -15   5     1053.47     1140.75    149.32 o   0.58461
  -1 -15   5     2279.28     1937.00    255.52 o   0.56465
   0 -15   5     2821.18     2426.85    129.92 o   0.54716
   1 -15   5      278.76      283.47     52.14 o   0.53237
   2 -15   5      441.46      376.91     72.75 o   0.52053
   3 -15   5      332.55      361.52     77.31 o   0.51182
   4 -15   5      320.95      255.63     79.09 o   0.50643
   5 -15   5     2174.98     1868.75     90.19 o   0.50444
   6 -15   5       53.69       62.19     40.94 o   0.50591
   7 -15   5      467.53      392.84     58.39 o   0.51079
   8 -15   5      602.58      493.22     47.67 o   0.51901
   9 -15   5      635.46      685.66     64.35 o   0.53039
  10 -15   5      314.70      193.83     72.97 o   0.54475
  11 -15   5        5.96       79.33     59.97 o   0.56185
  12 -15   5       13.64       64.39     72.25 o   0.58145
  13 -15   5      420.05      412.86    126.56 o   0.60331
  14 -15   5      572.16      593.18    463.18 o   0.62719
  -5 -14   5      268.09       35.08    154.98 o   0.62312
  -4 -14   5      705.50      749.62    172.43 o   0.59681
  -3 -14   5       22.99        0.00    128.27 o   0.57235
  -2 -14   5     1625.50     1600.27    149.53 o   0.54997
  -1 -14   5       83.37       25.31     69.65 o   0.52995
   0 -14   5      127.34       27.42     58.43 o   0.51255
   1 -14   5     1035.24     1090.83     73.22 o   0.49806
   2 -14   5      274.80      245.81     46.65 o   0.48673
   3 -14   5      119.78      162.46     42.32 o   0.47878
   4 -14   5      259.75      309.75     88.43 o   0.47439
   5 -14   5       43.37       17.08     61.81 o   0.47366
   6 -14   5     2005.82     2296.56    114.52 o   0.47660
   7 -14   5      444.23      450.37     58.88 o   0.48314
   8 -14   5     1105.01     1078.85     67.95 o   0.49315
   9 -14   5     1792.76     1873.57     81.44 o   0.50642
  10 -14   5      558.28      517.61    113.21 o   0.52269
  11 -14   5      325.42      423.37     57.90 o   0.54170
  12 -14   5      595.12      549.11     99.11 o   0.56317
  13 -14   5      203.36      224.40    118.75 o   0.58684
  14 -14   5      210.09      307.91    118.14 o   0.61244
  15 -14   5      888.53     1759.15   1273.22 o   0.63974
  -7 -13   5      243.12      540.56    224.14 o   0.64780
  -6 -13   5        1.87       39.11    254.80 o   0.61797
  -5 -13   5      355.03      399.96     88.95 o   0.58960
  -4 -13   5      320.95      299.28    100.86 o   0.56289
  -3 -13   5      328.66      410.81    208.40 o   0.53811
  -2 -13   5      132.35      139.84    101.75 o   0.51552
  -1 -13   5     2301.20     2075.28    102.58 o   0.49543
   0 -13   5      265.00      395.59     51.17 o   0.47815
   1 -13   5     7418.92     7584.42    248.54 o   0.46399
   2 -13   5       17.03       54.09     41.80 o   0.45326
   3 -13   5      316.06      401.37     45.78 o   0.44619
   4 -13   5     8614.82     8290.26    279.21 o   0.44296
   5 -13   5      781.43      707.14     68.03 o   0.44366
   6 -13   5       49.42      105.17     56.04 o   0.44826
   7 -13   5     4349.93     4127.55    150.26 o   0.45665
   8 -13   5        5.77        0.00    148.43 o   0.46863
   9 -13   5     6895.85     6832.89    277.93 o   0.48393
  10 -13   5     1237.95     1366.55     79.68 o   0.50224
  11 -13   5      859.84      799.89     61.62 o   0.52325
  12 -13   5        5.03       35.14     76.46 o   0.54665
  13 -13   5      555.71      656.26    109.64 o   0.57215
  14 -13   5        8.18      128.61    115.61 o   0.59948
  15 -13   5      157.81       97.55    109.44 o   0.62839
  -8 -12   5       41.60      233.64    197.99 o   0.64721
  -7 -12   5      201.97       17.79    109.03 o   0.61559
  -6 -12   5      202.09      239.73     97.06 o   0.58525
  -5 -12   5      892.62      870.45    428.94 o   0.55638
  -4 -12   5     1440.81     1675.23    112.53 o   0.52924
  -3 -12   5      363.22      418.98    108.57 o   0.50410
  -2 -12   5      336.54      244.36     67.82 o   0.48128
  -1 -12   5     3291.98     3213.00    138.07 o   0.46112
   0 -12   5      372.20      340.67     46.38 o   0.44398
   1 -12   5      235.26      360.12     99.91 o   0.43023
   2 -12   5       55.16       90.50     36.30 o   0.42019
   3 -12   5      239.28      191.02     60.79 o   0.41415
   4 -12   5      434.49      405.97     71.47 o   0.41226
   5 -12   5      686.17      664.52     54.80 o   0.41460
   6 -12   5      567.00      425.22     53.34 o   0.42108
   7 -12   5     3314.03     3036.33    122.28 o   0.43153
   8 -12   5     6815.28     6727.30    219.41 o   0.44566
   9 -12   5       68.75        0.00     87.00 o   0.46314
  10 -12   5     1134.81     1105.84     72.28 o   0.48360
  11 -12   5       46.75       10.61     45.91 o   0.50669
  12 -12   5     2618.47     2761.45    139.74 o   0.53205
  13 -12   5       73.91      126.76     73.08 o   0.55939
  14 -12   5      855.91      864.79    156.96 o   0.58843
  15 -12   5      208.26      253.76    321.83 o   0.61892
  -9 -11   5      111.40        0.00    182.60 o   0.64928
  -8 -11   5      715.56      693.35    339.54 o   0.61601
  -7 -11   5      141.30      143.04    102.45 o   0.58382
  -6 -11   5      620.98      421.89    170.06 o   0.55292
  -5 -11   5       88.32      273.54    110.27 o   0.52352
  -4 -11   5     1404.50     1633.87    144.85 o   0.49591
  -3 -11   5     5867.86     5798.43    216.48 o   0.47038
  -2 -11   5       20.60       75.45     63.66 o   0.44731
  -1 -11   5     4887.35     4582.55    150.52 o   0.42708
   0 -11   5     1913.06     1874.72     72.35 o   0.41012
   1 -11   5     1701.44     1750.75     87.92 o   0.39685
   2 -11   5      116.70       37.37     33.77 o   0.38765
   3 -11   5     1099.09     1289.99     62.92 o   0.38280
   4 -11   5     2727.32     2770.26     99.72 o   0.38248
   5 -11   5      108.27      155.45     34.49 o   0.38670
   6 -11   5      404.00      450.84     43.54 o   0.39531
   7 -11   5       25.40        0.00     85.24 o   0.40803
   8 -11   5    14938.49    15099.84    450.50 o   0.42449
   9 -11   5     1120.44      977.14     63.84 o   0.44429
  10 -11   5     2345.80     2057.72     81.54 o   0.46699
  11 -11   5        4.62       27.16     44.71 o   0.49219
  12 -11   5       33.61       95.79     56.81 o   0.51953
  13 -11   5        5.36       21.50     54.25 o   0.54869
  14 -11   5       11.87       94.32     62.23 o   0.57940
  15 -11   5     2113.09     2141.16    191.79 o   0.61142
  16 -11   5       21.58      359.63    423.13 o   0.64455
  -9 -10   5       67.43       98.65     95.03 o   0.61921
  -8 -10   5       79.77       72.10     86.75 o   0.58534
  -7 -10   5      366.97      517.55    111.56 o   0.55256
  -6 -10   5      202.78      271.27     81.84 o   0.52106
  -5 -10   5     5193.08     4984.32    235.91 o   0.49110
  -4 -10   5      143.21      232.41     88.90 o   0.46297
  -3 -10   5     2074.02     2114.43    207.56 o   0.43702
  -2 -10   5      910.71     1038.33     78.82 o   0.41367
  -1 -10   5     4233.81     3815.28    118.85 o   0.39338
   0 -10   5    22372.78    22018.55    568.93 o   0.37665
   1 -10   5     3128.63     3360.60    110.58 o   0.36396
   2 -10   5     5141.25     4598.55    149.59 o   0.35575
   3 -10   5       77.13        0.00     71.52 o   0.35233
   4 -10   5     8719.79     8988.25    281.02 o   0.35385
   5 -10   5    12172.14    11290.80    321.12 o   0.36023
   6 -10   5      554.10      548.95     56.41 o   0.37122
   7 -10   5       57.41        0.00     90.92 o   0.38645
   8 -10   5       26.94        0.00     88.40 o   0.40542
   9 -10   5     1165.80      998.68     43.67 o   0.42763
  10 -10   5       54.02      162.19     44.66 o   0.45263
  11 -10   5      323.31      274.55     48.54 o   0.47995
  12 -10   5       13.25       26.89     43.74 o   0.50925
  13 -10   5       19.33       98.81     72.92 o   0.54018
  14 -10   5      599.80      747.06    171.02 o   0.57249
  15 -10   5      173.50      471.39    116.81 o   0.60596
  16 -10   5      513.30      283.78    111.28 o   0.64040
 -10  -9   5      317.87      530.44    204.97 o   0.62516
  -9  -9   5      782.89      747.98    269.18 o   0.58979
  -8  -9   5      223.89      292.73     70.48 o   0.55531
  -7  -9   5     1241.54     1171.20     89.37 o   0.52190
  -6  -9   5      940.44      885.65     87.20 o   0.48977
  -5  -9   5     4940.63     4716.71    201.98 o   0.45920
  -4  -9   5     3610.77     3655.45    148.16 o   0.43051
  -3  -9   5     2449.67     2457.44    116.14 o   0.40410
  -2  -9   5    19775.18    21632.71    712.61 o   0.38046
  -1  -9   5    13173.27    13031.04    399.96 o   0.36012
   0  -9   5     3418.59     3570.27    146.16 o   0.34368
   1  -9   5     2376.96     2551.41    111.24 o   0.33171
   2  -9   5     2176.00     1828.36     70.32 o   0.32470
   3  -9   5     9259.55     8998.54    271.34 o   0.32299
   4  -9   5     3148.89     3039.23    113.49 o   0.32666
   5  -9   5      174.35      306.19     59.87 o   0.33552
   6  -9   5     7643.34     7446.77    215.29 o   0.34919
   7  -9   5     4373.22     4276.74    138.81 o   0.36712
   8  -9   5      401.00      275.56     35.86 o   0.38873
   9  -9   5     3780.42     3876.65    130.00 o   0.41344
  10  -9   5      103.55      111.30     41.65 o   0.44073
  11  -9   5        2.03        0.00     98.58 o   0.47015
  12  -9   5      275.56      201.42     50.13 o   0.50133
  13  -9   5      244.70      327.20     68.10 o   0.53395
  14  -9   5      517.47      699.82    151.95 o   0.56778
  15  -9   5      474.11      531.04    101.80 o   0.60260
  16  -9   5      278.33      442.76    142.91 o   0.63825
 -11  -8   5       10.68       38.92    151.61 o   0.63377
 -10  -8   5      127.44       27.61    165.46 o   0.59710
  -9  -8   5      554.67      616.47    100.96 o   0.56113
  -8  -8   5      252.76      209.70     59.67 o   0.52602
  -7  -8   5       93.98      112.68     93.25 o   0.49196
  -6  -8   5     4023.46     3746.01    195.74 o   0.45916
  -5  -8   5       62.06      338.28     52.48 o   0.42794
  -4  -8   5     2275.65     2431.17    100.04 o   0.39864
  -3  -8   5     1969.77     2009.03    153.10 o   0.37174
  -2  -8   5      586.10      477.23     54.69 o   0.34778
  -1  -8   5    57341.77    55503.83   1559.72 o   0.32742
   0  -8   5     8408.52     8187.03    240.07 o   0.31136
   1  -8   5     6470.92     6334.97    192.12 o   0.30029
   2  -8   5     3999.54     3977.66    130.30 o   0.29477
   3  -8   5    17671.83    17439.18    469.97 o   0.29512
   4  -8   5    35705.82    34817.57    898.10 o   0.30131
   5  -8   5    14038.42    12009.78    343.32 o   0.31300
   6  -8   5    26099.27    24791.51    640.84 o   0.32960
   7  -8   5     5877.81     5730.17    175.89 o   0.35042
   8  -8   5      962.02     1321.57    137.74 o   0.37476
   9  -8   5     3753.09     3637.72    141.63 o   0.40197
  10  -8   5      622.61      596.39     77.12 o   0.43151
  11  -8   5      395.88      369.74     47.38 o   0.46294
  12  -8   5      975.42     1043.75    108.54 o   0.49590
  13  -8   5      393.13      353.61     57.20 o   0.53010
  14  -8   5     2113.06     2360.52    278.18 o   0.56532
  15  -8   5      343.81      317.80     62.87 o   0.60137
  16  -8   5      187.43      123.08    143.28 o   0.63812
 -12  -7   5      148.91       43.50    214.76 o   0.64495
 -11  -7   5      669.32      611.82    231.16 o   0.60716
 -10  -7   5      322.24      197.17    102.44 o   0.56992
  -9  -7   5      387.28      515.12     68.40 o   0.53336
  -8  -7   5     2882.58     3091.81    145.29 o   0.49761
  -7  -7   5      133.70        0.00    110.29 o   0.46287
  -6  -7   5     3976.84     4889.82    320.56 o   0.42938
  -5  -7   5     1593.00     1504.02    154.13 o   0.39747
  -4  -7   5     1378.34     2232.60    152.07 o   0.36753
  -3  -7   5    27881.82    27287.17   1062.28 o   0.34010
  -2  -7   5     8295.32     8961.76    475.31 o   0.31582
  -1  -7   5       13.12       99.47     35.29 o   0.29548
   0  -7   5     3555.47     4013.58    129.81 o   0.27993
   1  -7   5      113.95      193.15     63.08 o   0.27000
   2  -7   5    13755.90    14121.79    413.11 o   0.26633
   3  -7   5      996.42      722.16     38.78 o   0.26916
   4  -7   5     2351.00     1827.56     71.32 o   0.27830
   5  -7   5     9874.64     9893.91    285.57 o   0.29317
   6  -7   5    22256.58    20608.36    544.33 o   0.31294
   7  -7   5      963.16     1187.30     63.27 o   0.33675
   8  -7   5     6082.01     6168.42    221.49 o   0.36381
   9  -7   5       73.35      100.19    378.81 o   0.39346
  10  -7   5     4629.44     4295.84    274.06 o   0.42514
  11  -7   5      305.10      182.17     68.33 o   0.45844
  12  -7   5     2779.48     2771.73    121.58 o   0.49303
  13  -7   5      783.90      998.64     86.22 o   0.52866
  14  -7   5      115.37      168.80     87.42 o   0.56513
  15  -7   5      479.09      595.45     94.65 o   0.60229
  16  -7   5       13.45       41.52     92.47 o   0.64002
 -12  -6   5      284.07      450.63    208.26 o   0.61985
 -11  -6   5        0.17        0.00    139.50 o   0.58155
 -10  -6   5      188.37      411.90     66.67 o   0.54377
  -9  -6   5      214.07      252.85     68.15 o   0.50661
  -8  -6   5     5955.76     6318.95    232.62 o   0.47023
  -7  -6   5     1213.06      895.64     71.60 o   0.43481
  -6  -6   5     3629.65     3927.04    139.08 o   0.40062
  -5  -6   5    13563.90    14685.91    427.51 o   0.36799
  -4  -6   5       54.14      281.43     67.20 o   0.33738
  -3  -6   5     1020.97     1165.37     88.90 o   0.30940
  -2  -6   5    30033.94    29627.04   1040.62 o   0.28481
  -1  -6   5     8341.49     8448.03    260.20 o   0.26456
   0  -6   5     2186.47     1690.31     63.35 o   0.24972
   1  -6   5     1730.92     2551.23    224.50 o   0.24127
   2  -6   5     3170.01     3793.42    147.97 o   0.23990
   3  -6   5     6355.21     6364.46    211.55 o   0.24573
   4  -6   5     3437.48     2798.61    100.07 o   0.25827
   5  -6   5    13712.92    13081.55    388.03 o   0.27660
   6  -6   5     2103.13     1881.43     70.81 o   0.29968
   7  -6   5     1421.10     1303.40    106.49 o   0.32648
   8  -6   5    21634.45    20662.72    656.09 o   0.35618
   9  -6   5     1608.34     1272.15     63.24 o   0.38810
  10  -6   5       69.21       60.29     44.37 o   0.42175
  11  -6   5      349.61      302.76     39.40 o   0.45674
  12  -6   5       65.29       56.18     39.84 o   0.49278
  13  -6   5     4042.96     3930.50    176.07 o   0.52967
  14  -6   5       37.35       11.93     92.12 o   0.56723
  15  -6   5      388.33      245.37     89.96 o   0.60535
  16  -6   5       37.20      221.81    286.42 o   0.64391
 -13  -5   5      378.83      291.60    223.93 o   0.63500
 -12  -5   5      322.37      287.04     88.09 o   0.59585
 -11  -5   5        2.56       67.42     60.55 o   0.55709
 -10  -5   5       48.42      267.98    257.32 o   0.51879
  -9  -5   5     1635.83     1489.07    114.58 o   0.48106
  -8  -5   5     2162.86     1768.52     92.06 o   0.44406
  -7  -5   5    37958.23    36149.68   1207.97 o   0.40798
  -6  -5   5    17649.37    16508.87    503.80 o   0.37309
  -5  -5   5     2278.15     2537.27    188.52 o   0.33976
  -4  -5   5    28819.82    28097.53   1074.41 o   0.30848
  -3  -5   5     4602.83     4084.67    165.67 o   0.27995
  -2  -5   5     3847.37     4622.10    263.99 o   0.25509
  -1  -5   5     6122.71     5971.69    202.03 o   0.23508
   0  -5   5    44536.96    43667.50   1208.89 o   0.22122
   1  -5   5     5520.46     5777.16    207.53 o   0.21472
   2  -5   5     4093.62     4471.94    204.84 o   0.21624
   3  -5   5      205.14      183.75     33.83 o   0.22562
   4  -5   5      976.13      849.38     57.90 o   0.24194
   5  -5   5      375.71      597.38     51.86 o   0.26392
   6  -5   5     1817.27     1858.61     78.33 o   0.29028
   7  -5   5       53.39      132.98    138.94 o   0.31994
   8  -5   5      308.86      273.90     50.81 o   0.35206
   9  -5   5    16863.07    15374.31    451.46 o   0.38603
  10  -5   5     5034.15     5399.48    187.73 o   0.42140
  11  -5   5     2730.25     2870.30    144.73 o   0.45785
  12  -5   5        2.30       24.95     48.79 o   0.49515
  13  -5   5       15.50      117.19     44.62 o   0.53310
  14  -5   5      799.27      549.02     88.73 o   0.57159
  15  -5   5      170.28      176.93     86.71 o   0.61050
  16  -5   5       28.39      282.37    232.15 o   0.64978
 -13  -4   5     1732.63     1898.31    742.05 o   0.61264
 -12  -4   5        0.68        1.30     76.46 o   0.57311
 -11  -4   5      302.40      291.40     43.94 o   0.53392
 -10  -4   5      128.46       67.63     43.09 o   0.49515
  -9  -4   5     7352.76     6685.73    229.40 o   0.45692
  -8  -4   5     1414.58     1543.98     71.63 o   0.41935
  -7  -4   5     7600.75     7668.45    224.31 o   0.38266
  -6  -4   5    41699.66    37541.45   1275.47 o   0.34711
  -5  -4   5     1547.98     2080.63     99.55 o   0.31311
  -4  -4   5    18345.13    18141.38    494.34 o   0.28120
  -3  -4   5       95.79       75.93     28.07 o   0.25219
  -2  -4   5     9418.87    10953.29    484.44 o   0.22719
  -1  -4   5      916.77     1139.26    133.49 o   0.20764
   0  -4   5    29449.11    25615.92    724.21 o   0.19521
   1  -4   5    26978.16    27951.40    860.62 o   0.19127
   2  -4   5     2927.37     2942.45    141.17 o   0.19635
   3  -4   5    27709.94    24887.28    658.12 o   0.20978
   4  -4   5     2445.11     2353.88    112.69 o   0.23011
   5  -4   5       51.41       89.74     67.43 o   0.25571
   6  -4   5     1269.75      981.93     72.12 o   0.28514
   7  -4   5     8508.04     8298.71    265.12 o   0.31736
   8  -4   5     3914.19     3793.02    141.34 o   0.35159
   9  -4   5      314.35      451.58     38.65 o   0.38730
  10  -4   5     2466.24     2252.19     90.16 o   0.42412
  11  -4   5      718.69      692.01     61.84 o   0.46178
  12  -4   5     3631.18     3503.85    165.60 o   0.50009
  13  -4   5        0.62        0.00    147.29 o   0.53891
  14  -4   5      397.79      240.06    191.01 o   0.57815
  15  -4   5       88.10      152.27    111.72 o   0.61772
 -14  -3   5      483.30      375.60    162.56 o   0.63171
 -13  -3   5       63.38      166.16     73.05 o   0.59161
 -12  -3   5     2091.06     1875.89    135.47 o   0.55177
 -11  -3   5      591.67      420.73     42.46 o   0.51223
 -10  -3   5      614.16      533.88     44.39 o   0.47308
  -9  -3   5     2651.94     2685.77    115.74 o   0.43441
  -8  -3   5    15918.20    14238.38    392.32 o   0.39636
  -7  -3   5    14104.23    13166.16    374.39 o   0.35915
  -6  -3   5      125.76      274.41     37.62 o   0.32305
  -5  -3   5     8873.96     8399.96    256.25 o   0.28848
  -4  -3   5     1189.67      800.25     48.09 o   0.25607
  -3  -3   5    35909.44    36483.90   1355.28 o   0.22674
  -2  -3   5    19674.08    23813.13   1135.62 o   0.20184
  -1  -3   5      265.84      646.07     93.36 o   0.18317
   0  -3   5      885.73      780.06     43.32 o   0.17279
   1  -3   5     8238.04     6975.76    340.56 o   0.17218
   2  -3   5     1101.14     1064.68     59.81 o   0.18146
   3  -3   5        7.60        0.00     63.87 o   0.19924
   4  -3   5    35307.84    30353.48    849.56 o   0.22350
   5  -3   5     1903.11     2116.70     78.35 o   0.25239
   6  -3   5      793.77      634.53     64.64 o   0.28449
   7  -3   5     1326.00     1158.98    137.19 o   0.31883
   8  -3   5      490.07      459.26     35.11 o   0.35477
   9  -3   5     7622.66     7534.05    241.45 o   0.39187
  10  -3   5        9.89        0.00    106.19 o   0.42983
  11  -3   5     2316.32     2596.84    118.75 o   0.46843
  12  -3   5        2.08       24.55     52.21 o   0.50753
  13  -3   5      609.60      601.11     81.59 o   0.54703
  14  -3   5       70.76        0.00    175.70 o   0.58684
  15  -3   5      126.86       82.15     77.82 o   0.62691
 -14  -2   5     1230.33      783.34    190.98 o   0.61238
 -13  -2   5      379.45      415.24     47.42 o   0.57208
 -12  -2   5       26.58        0.00    102.23 o   0.53201
 -11  -2   5     1326.22     1122.59     57.28 o   0.49221
 -10  -2   5     5100.58     4961.40    157.24 o   0.45278
  -9  -2   5        9.42       61.50     31.40 o   0.41380
  -8  -2   5     6645.67     6431.18    210.38 o   0.37541
  -7  -2   5     8361.72     7815.47    228.32 o   0.33784
  -6  -2   5     4290.42     5039.78    154.41 o   0.30136
  -5  -2   5     2082.77     2245.05    129.27 o   0.26644
  -4  -2   5    12498.18    11421.74    348.49 o   0.23378
  -3  -2   5      200.16      212.06     56.35 o   0.20446
  -2  -2   5     3998.67     3449.96    123.95 o   0.18013
  -1  -2   5     5066.34     5121.45    222.09 o   0.16301
   0  -2   5       56.53     1065.18    145.56 o   0.15553
   1  -2   5    20283.40    20469.53    797.81 o   0.15904
   2  -2   5    80942.72    73620.91   2362.49 o   0.17288
   3  -2   5    22283.11    22335.98    655.80 o   0.19485
   4  -2   5      127.10      234.38     33.58 o   0.22257
   5  -2   5      123.09      295.62     65.40 o   0.25416
   6  -2   5     1899.34     2175.71     76.64 o   0.28834
   7  -2   5    15692.53    13959.21    388.01 o   0.32431
   8  -2   5      444.02      429.84     36.05 o   0.36152
   9  -2   5      135.05       70.42     59.37 o   0.39964
  10  -2   5     1078.68      829.50     60.89 o   0.43842
  11  -2   5      109.23      175.73     51.36 o   0.47770
  12  -2   5       32.70       48.52     49.27 o   0.51737
  13  -2   5      277.90      236.60     67.53 o   0.55735
  14  -2   5       47.89      123.76     83.48 o   0.59757
  15  -2   5      185.93      218.81     95.73 o   0.63799
 -15  -1   5       23.02      116.49    136.22 o   0.63518
 -14  -1   5       28.31       34.45     58.01 o   0.59460
 -13  -1   5     3570.56     3245.07    164.27 o   0.55419
 -12  -1   5     4222.60     4718.44    184.45 o   0.51400
 -11  -1   5      166.11      173.84     36.82 o   0.47408
 -10  -1   5      308.16      348.64     35.08 o   0.43451
  -9  -1   5       81.78      161.54    104.20 o   0.39538
  -8  -1   5    14174.15    12907.73    373.96 o   0.35686
  -7  -1   5       11.76       85.08     64.45 o   0.31916
  -6  -1   5     2763.46     3138.49    138.91 o   0.28259
  -5  -1   5      102.91      128.25     32.59 o   0.24768
  -4  -1   5     5615.10     6250.50    287.55 o   0.21522
  -3  -1   5    47030.88    44152.04   1242.07 o   0.18651
  -2  -1   5     3269.79     2607.36    114.34 o   0.16351
  -1  -1   5     4536.86     8145.61    815.89 o   0.14892
   0  -1   5      829.21     2649.10    270.32 o   0.14528
   1  -1   5     1808.42     1837.25    141.50 o   0.15337
   2  -1   5     2447.50     2629.99    148.55 o   0.17155
   3  -1   5    41575.08    38602.66   1182.48 o   0.19703
   4  -1   5    15850.67    15913.65    482.37 o   0.22739
   5  -1   5     1880.54     1809.68     66.63 o   0.26091
   6  -1   5     4365.45     3870.14    136.85 o   0.29654
   7  -1   5     7953.01     6844.20    241.72 o   0.33359
   8  -1   5     5926.73     5636.76    215.29 o   0.37164
   9  -1   5     3353.53     3172.24    110.45 o   0.41042
  10  -1   5     7288.40     6949.65    205.69 o   0.44973
  11  -1   5      175.55      217.97     43.82 o   0.48944
  12  -1   5      509.60      518.39     67.23 o   0.52948
  13  -1   5     2469.85     2449.16    162.07 o   0.56976
  14  -1   5       96.65      184.05     90.62 o   0.61024
 -15   0   5       61.83       64.94     83.18 o   0.61908
 -14   0   5       94.69      125.82     54.14 o   0.57851
 -13   0   5        3.57        0.00    109.35 o   0.53811
 -12   0   5     1241.59     1012.13     92.31 o   0.49794
 -11   0   5     5134.36     5625.07    180.11 o   0.45805
 -10   0   5     2522.95     2411.30     84.45 o   0.41853
  -9   0   5      576.70      481.60     56.96 o   0.37949
  -8   0   5     6352.59     6248.42    175.25 o   0.34110
  -7   0   5     5743.92     5185.47    184.04 o   0.30360
  -6   0   5      371.25      494.54     39.32 o   0.26736
  -5   0   5     4282.47     4097.10    138.76 o   0.23299
  -4   0   5     1749.09     1591.10     96.27 o   0.20142
  -3   0   5      472.58      316.78     49.97 o   0.17420
  -2   0   5    51065.86    58044.00   3255.76 o   0.15366
  -1   0   5     5223.31     4920.78    254.81 o   0.14270
   0   0   5    19456.38    26609.99   1837.17 o   0.14355
   1   0   5    44820.25    51178.20   2398.11 o   0.15600
   2   0   5     4314.86     4581.60    178.57 o   0.17763
   3   0   5      641.32      500.65     54.53 o   0.20557
   4   0   5     6200.06     6141.37    224.07 o   0.23760
   5   0   5     9971.87     9793.83    319.05 o   0.27228
   6   0   5    13215.27    12003.00    370.88 o   0.30872
   7   0   5      368.62      282.20     33.65 o   0.34637
   8   0   5       15.10       74.93     38.19 o   0.38486
   9   0   5      191.30       98.31     42.56 o   0.42398
  10   0   5     3240.02     3142.85    127.11 o   0.46355
  11   0   5       39.93        0.00     84.50 o   0.50348
  12   0   5      628.66      685.49     94.41 o   0.54369
  13   0   5      263.26      308.29     54.57 o   0.58411
  14   0   5     1721.35     1429.04    132.09 o   0.62471
 -16   1   5      180.92       60.55    111.90 o   0.64531
 -15   1   5       30.77       96.47     58.39 o   0.60470
 -14   1   5      698.12      618.42     73.31 o   0.56425
 -13   1   5     2214.59     2226.88    152.62 o   0.52400
 -12   1   5       84.06      142.59     35.59 o   0.48402
 -11   1   5       82.13       28.04     30.00 o   0.44436
 -10   1   5     1195.35     1028.02     55.01 o   0.40512
  -9   1   5     5659.20     5551.59    164.44 o   0.36645
  -8   1   5    15855.91    15692.56    436.48 o   0.32853
  -7   1   5       48.91       13.97     67.61 o   0.29166
  -6   1   5     2751.52     2590.25    106.09 o   0.25630
  -5   1   5      412.11      516.15     67.97 o   0.22317
  -4   1   5    31327.45    28232.89    867.66 o   0.19340
  -3   1   5     6536.06     5731.23    399.15 o   0.16880
  -2   1   5    33706.05    39608.58   1470.28 o   0.15189
  -1   1   5   107702.73   102319.73   4385.39 o   0.14538
   0   1   5      415.19      820.46    158.25 o   0.15063
   1   1   5     4671.53     4878.03    404.73 o   0.16653
   2   1   5    22707.88    27639.81   1483.00 o   0.19043
   3   1   5    27295.79    25454.10    878.48 o   0.21973
   4   1   5     1129.59     1184.36     67.91 o   0.25257
   5   1   5      665.42      558.21     39.87 o   0.28773
   6   1   5        6.40       31.07     39.64 o   0.32446
   7   1   5     5604.94     5847.02    228.19 o   0.36228
   8   1   5        3.30        2.53     39.16 o   0.40088
   9   1   5     2051.56     2002.13    135.90 o   0.44006
  10   1   5       18.97        0.00     79.73 o   0.47968
  11   1   5      209.84      275.19     43.12 o   0.51963
  12   1   5     5050.15     5099.30    264.46 o   0.55985
  13   1   5       43.12       45.09     57.35 o   0.60028
  14   1   5      559.09      592.34    178.29 o   0.64088
 -16   2   5       80.98      196.79     72.48 o   0.63253
 -15   2   5       24.12       66.85     51.78 o   0.59214
 -14   2   5       99.37      123.25     49.82 o   0.55196
 -13   2   5      860.79     1022.11     85.14 o   0.51204
 -12   2   5     3632.51     3823.85    159.46 o   0.47243
 -11   2   5     5115.58     4420.97    162.20 o   0.43322
 -10   2   5     1456.05     1328.18     53.53 o   0.39455
  -9   2   5    13411.51    13033.33    360.79 o   0.35656
  -8   2   5     1804.08     1454.13     97.30 o   0.31953
  -7   2   5     6682.26     5930.04    190.90 o   0.28380
  -6   2   5      517.09      474.01     37.53 o   0.24996
  -5   2   5     3896.46     3811.41    161.95 o   0.21888
  -4   2   5    11329.27    11403.22    416.34 o   0.19189
  -3   2   5   105350.09    96800.09   7151.09 o   0.17094
  -2   2   5     8801.34     9050.07    492.35 o   0.15847
  -1   2   5     6879.00     9927.88    322.46 o   0.15649
   0   2   5    60030.24    59176.17   3280.39 o   0.16540
   1   2   5     6096.82     7232.38    573.67 o   0.18361
   2   2   5    19975.89    20959.54    714.96 o   0.20870
   3   2   5      841.23     1658.99    148.08 o   0.23851
   4   2   5     1439.02     1155.75    104.39 o   0.27149
   5   2   5     4541.52     5076.10    228.88 o   0.30662
   6   2   5     2757.33     2951.48    234.48 o   0.34324
   7   2   5      440.65      334.42     65.41 o   0.38092
   8   2   5      245.36      151.06     30.84 o   0.41937
   9   2   5      935.11      894.98     78.78 o   0.45841
  10   2   5      435.71      484.45     52.04 o   0.49788
  11   2   5      163.67      193.80     76.27 o   0.53771
  12   2   5      323.70      308.93     91.68 o   0.57780
  13   2   5     1620.79     1346.39    146.76 o   0.61812
 -16   3   5      273.97      317.69     90.91 o   0.62156
 -15   3   5      187.82      154.14     59.61 o   0.58155
 -14   3   5      249.17      240.60     60.05 o   0.54179
 -13   3   5      890.65      756.67     70.71 o   0.50236
 -12   3   5        1.64       11.25     49.13 o   0.46334
 -11   3   5      143.85       65.13     36.78 o   0.42485
 -10   3   5     1258.58     1124.98     70.37 o   0.38703
  -9   3   5    18104.79    17431.70    471.23 o   0.35011
  -8   3   5     2824.48     2562.58     98.64 o   0.31440
  -7   3   5      598.86      448.17     73.53 o   0.28037
  -6   3   5     4084.12     3626.35    121.13 o   0.24871
  -5   3   5     6375.37     6261.92    213.95 o   0.22044
  -4   3   5     7530.59     7235.46    264.85 o   0.19703
  -3   3   5    26591.25    22002.13    693.27 o   0.18037
  -2   3   5    95749.52    83844.91   2665.72 o   0.17245
   0   3   5     2177.09     2975.35    351.58 o   0.18603
   1   3   5       23.21      404.92     86.38 o   0.20561
   2   3   5      307.48      378.95     37.45 o   0.23116
   3   3   5    11471.89    11163.71    338.67 o   0.26092
   4   3   5    11856.58    11634.50    422.82 o   0.29362
   5   3   5       69.07       76.42     63.81 o   0.32838
   6   3   5     6173.66     6449.50    229.74 o   0.36461
   7   3   5     1993.05     1834.44    100.25 o   0.40192
   8   3   5     1209.26     1064.45     82.92 o   0.44003
   9   3   5      682.70      653.02     74.15 o   0.47875
  10   3   5     1268.69     1311.46    111.99 o   0.51794
  11   3   5     4445.64     4153.20    193.53 o   0.55751
  12   3   5        6.12        0.00    135.08 o   0.59738
  13   3   5      439.74      479.55    370.79 o   0.63748
 -16   4   5       37.63        0.00    129.89 o   0.61251
 -15   4   5     1081.43     1188.87    107.52 o   0.57301
 -14   4   5      236.02      160.82     62.54 o   0.53385
 -13   4   5      324.65      329.96     47.21 o   0.49511
 -12   4   5     4982.29     5172.66    161.91 o   0.45691
 -11   4   5      218.84      118.32     63.66 o   0.41939
 -10   4   5      103.94      151.96     36.00 o   0.38275
  -9   4   5     2896.39     2868.64     94.27 o   0.34727
  -8   4   5    23612.80    22109.95    583.56 o   0.31334
  -7   4   5      685.43      395.68     48.96 o   0.28152
  -6   4   5     3149.16     2519.87     97.92 o   0.25262
  -5   4   5    14875.98    14772.41    464.21 o   0.22774
  -4   4   5    22422.13    19576.53    586.41 o   0.20834
  -3   4   5    15473.85    13918.84    467.38 o   0.19604
  -2   4   5      451.01      583.47     45.22 o   0.19222
  -1   4   5    16696.99    14399.87    499.18 o   0.19736
   0   4   5        8.20      200.33     33.44 o   0.21082
   2   4   5    38018.44    43288.59   2100.42 o   0.25670
   3   4   5      154.21      572.06     94.65 o   0.28610
   4   4   5     7701.80     8070.40    251.13 o   0.31827
   5   4   5     8088.84     8980.22    342.28 o   0.35246
   6   4   5     1188.27     1032.39     45.82 o   0.38814
   7   4   5     1141.70     1093.21     80.90 o   0.42493
   8   4   5    15186.67    15076.55    518.06 o   0.46256
   9   4   5     4184.54     3450.38    157.30 o   0.50085
  10   4   5      611.76      352.52     70.80 o   0.53966
  11   4   5      159.22      111.02     52.89 o   0.57887
  12   4   5      295.43      232.52    117.37 o   0.61842
 -17   5   5       58.98       39.21    148.19 o   0.64467
 -16   5   5       54.13      171.84    109.68 o   0.60546
 -15   5   5       35.11       93.69     88.81 o   0.56663
 -14   5   5     2387.83     2262.57    111.10 o   0.52824
 -13   5   5       81.28      105.85     59.41 o   0.49040
 -12   5   5      424.37      534.89     46.72 o   0.45325
 -11   5   5     2933.83     2609.72    210.84 o   0.41697
 -10   5   5      463.59      351.11     45.20 o   0.38182
  -9   5   5     4619.02     4303.19    133.66 o   0.34814
  -8   5   5     2793.51     2693.78    119.58 o   0.31638
  -7   5   5     5665.18     5069.31    183.90 o   0.28720
  -6   5   5     9645.10     7947.53    233.00 o   0.26145
  -5   5   5     2117.17     2060.62     84.00 o   0.24025
  -4   5   5    20006.57    17077.64    527.51 o   0.22488
  -3   5   5    13681.42    11995.01    410.87 o   0.21659
  -2   5   5     4074.01     5112.99    585.96 o   0.21619
  -1   5   5    23298.92    27060.96   2093.66 o   0.22373
   0   5   5    33442.13    49772.20   5616.92 o   0.23846
   1   5   5     1004.35     1385.52    227.73 o   0.25914
   2   5   5    45202.69    47712.92   1986.06 o   0.28449
   3   5   5      139.09      178.62     34.62 o   0.31338
   4   5   5     7879.17     7666.44    244.69 o   0.34491
   5   5   5     5986.86     5968.48    205.91 o   0.37843
   6   5   5     9748.04     9003.06    282.41 o   0.41346
   7   5   5     7489.43     7106.96    240.51 o   0.44964
   8   5   5     1649.87     1666.86    101.69 o   0.48671
   9   5   5     3480.08     3902.48    269.35 o   0.52449
  10   5   5     2697.16     2463.59    205.45 o   0.56283
  11   5   5      302.86      340.18     94.12 o   0.60162
  12   5   5        0.20      189.21    367.25 o   0.64079
 -17   6   5      305.15      441.74    113.92 o   0.63897
 -16   6   5     1091.80     1051.69     94.97 o   0.60049
 -15   6   5     2037.88     2497.74    138.76 o   0.56247
 -14   6   5        2.74        6.63     48.67 o   0.52503
 -13   6   5     2369.61     2088.07    103.27 o   0.48829
 -12   6   5      624.67      493.58     55.59 o   0.45242
 -11   6   5       86.38        0.00     92.13 o   0.41765
 -10   6   5       59.67        0.00    102.16 o   0.38427
  -9   6   5     1056.83      714.37     53.73 o   0.35268
  -8   6   5    26687.88    23436.04    618.17 o   0.32341
  -7   6   5        8.83       12.84     31.99 o   0.29715
  -6   6   5       70.76        0.00     86.60 o   0.27474
  -5   6   5       14.63        0.00    128.74 o   0.25721
  -4   6   5    14364.48    14048.44    440.48 o   0.24561
  -3   6   5    14067.92    12762.52    437.75 o   0.24078
  -2   6   5     2369.63     2736.85    378.03 o   0.24314
  -1   6   5     1315.60     1660.46     87.36 o   0.25248
   0   6   5    26243.06    38418.41   4189.41 o   0.26807
   1   6   5    32816.70    45652.16   2669.34 o   0.28891
   2   6   5      151.91      427.77     78.31 o   0.31395
   3   6   5     1955.02     2201.38     81.92 o   0.34227
   4   6   5      474.80      681.97    116.28 o   0.37312
   5   6   5     2681.31     2857.44    140.25 o   0.40593
   6   6   5     1463.39     1360.95     58.85 o   0.44026
   7   6   5    11398.16    11660.74    379.85 o   0.47578
   8   6   5     6651.98     5854.84    215.74 o   0.51224
   9   6   5     1550.16     1548.79    109.08 o   0.54946
  10   6   5       10.14       73.88     72.56 o   0.58728
  11   6   5        5.25      170.67    225.42 o   0.62561
 -17   7   5       44.76        0.00    160.81 o   0.63526
 -16   7   5      576.51      663.64    116.55 o   0.59764
 -15   7   5     1517.93     1477.30     86.73 o   0.56060
 -14   7   5      231.75      363.44     56.12 o   0.52428
 -13   7   5      145.49      192.25     58.21 o   0.48882
 -12   7   5     1065.73     1208.14     79.16 o   0.45444
 -11   7   5     2075.25     2116.93    102.61 o   0.42140
 -10   7   5       20.05        0.00     89.03 o   0.39003
  -9   7   5     3005.75     2666.42    114.21 o   0.36077
  -8   7   5     5417.38     5420.55    164.76 o   0.33419
  -7   7   5    18903.70    16752.74    442.55 o   0.31095
  -6   7   5     3958.46     3929.37    118.91 o   0.29188
  -5   7   5     9126.59     9289.31    404.06 o   0.27781
  -4   7   5     8633.62     8494.28    256.49 o   0.26955
  -3   7   5    22569.25    21450.10    612.95 o   0.26762
  -2   7   5    46885.63    45632.65   1514.82 o   0.27217
  -1   7   5     8132.80     8861.93    512.07 o   0.28288
   0   7   5    16421.27    16970.89    668.46 o   0.29908
   1   7   5     7991.89    12657.53   1008.01 o   0.31995
   2   7   5     7192.19     9674.50    636.49 o   0.34464
   3   7   5     1988.47     1875.19     78.45 o   0.37239
   4   7   5     2170.39     2430.97    110.75 o   0.40256
   5   7   5    11452.28    12576.12    381.84 o   0.43466
   6   7   5     2131.10     2938.88    219.06 o   0.46828
   7   7   5       13.08        0.00     70.62 o   0.50313
   8   7   5      162.65      197.94     39.16 o   0.53896
   9   7   5     1484.57     1452.97    103.17 o   0.57559
  10   7   5     1299.49     1067.54    235.45 o   0.61287
 -17   8   5      107.95       80.11    140.32 o   0.63357
 -16   8   5      867.22     1129.28    113.58 o   0.59694
 -15   8   5      156.01      282.25     87.60 o   0.56103
 -14   8   5     1001.68     1093.24     91.87 o   0.52598
 -13   8   5        2.90        0.00    122.01 o   0.49199
 -12   8   5       49.74      118.60     43.11 o   0.45927
 -11   8   5     1264.04     1268.36     96.73 o   0.42814
 -10   8   5      278.86      131.52     56.73 o   0.39895
  -9   8   5     7027.76     6458.16    191.02 o   0.37217
  -8   8   5     4018.89     4004.19    217.71 o   0.34835
  -7   8   5     2621.00     2269.35    104.19 o   0.32813
  -6   8   5     3780.27     2930.72    142.83 o   0.31223
  -5   8   5     7578.99     7107.52    236.42 o   0.30131
  -4   8   5    82417.37    76530.13   2502.70 o   0.29593
  -3   8   5     8302.10     7116.37    224.06 o   0.29640
  -2   8   5     3028.68     2523.70    114.19 o   0.30269
  -1   8   5      231.50      310.69     79.29 o   0.31444
   0   8   5     8872.13     9712.34    442.64 o   0.33109
   1   8   5     3566.92     3724.34    167.15 o   0.35192
   2   8   5     5427.62     5464.02    189.92 o   0.37626
   3   8   5     8328.18     8048.18    286.63 o   0.40346
   4   8   5        2.55      403.61    148.90 o   0.43298
   5   8   5       41.25       68.51     41.38 o   0.46439
   6   8   5      914.67     1138.27     80.17 o   0.49733
   7   8   5     1033.46     1096.92     65.59 o   0.53150
   8   8   5       85.77        0.00     76.61 o   0.56670
   9   8   5      483.87      873.60    294.65 o   0.60273
  10   8   5      148.21      387.72    237.64 o   0.63946
 -17   9   5      192.07      246.62    161.43 o   0.63391
 -16   9   5       22.73       75.33     77.90 o   0.59840
 -15   9   5      186.69      166.36     70.65 o   0.56375
 -14   9   5        2.89       51.14     60.08 o   0.53012
 -13   9   5       15.43        0.00    122.61 o   0.49773
 -12   9   5      615.16      389.56     50.99 o   0.46683
 -11   9   5        6.91       92.64     40.67 o   0.43774
 -10   9   5     1063.00      894.44    251.99 o   0.41084
  -9   9   5      937.23      951.32     80.71 o   0.38659
  -8   9   5     3432.52     3004.41     96.54 o   0.36551
  -7   9   5     1510.56     1307.07     62.77 o   0.34819
  -6   9   5    31797.34    30386.13    826.21 o   0.33520
  -5   9   5    10806.07     9511.24    273.35 o   0.32707
  -4   9   5     1019.85     1166.79     64.78 o   0.32416
  -3   9   5    22489.34    19593.49    580.26 o   0.32660
  -2   9   5      109.93     1282.02    183.25 o   0.33429
  -1   9   5      220.66      744.05    244.21 o   0.34686
   0   9   5     1151.24     1236.65     90.46 o   0.36383
   1   9   5    10798.77    11818.69    372.40 o   0.38460
   2   9   5       94.71      618.72    160.01 o   0.40859
   3   9   5     2689.27     3101.86    118.92 o   0.43528
   4   9   5     7888.41     8055.95    280.70 o   0.46420
   5   9   5      254.59      221.69     35.69 o   0.49495
   6   9   5     2738.14     2529.26    103.30 o   0.52722
   7   9   5      943.49      899.80     56.51 o   0.56075
   8   9   5       96.07      245.95    219.41 o   0.59532
   9   9   5      636.70      438.09    177.08 o   0.63075
 -17  10   5       75.15      140.22    148.69 o   0.63629
 -16  10   5       29.79       27.97     84.37 o   0.60201
 -15  10   5       16.89       80.56     72.05 o   0.56873
 -14  10   5      285.13      298.42     71.17 o   0.53665
 -13  10   5       17.50        0.00    178.83 o   0.50597
 -12  10   5     1602.68     1550.96     96.33 o   0.47699
 -11  10   5      177.42      145.20     57.40 o   0.45002
 -10  10   5      286.06      352.67     84.66 o   0.42544
  -9  10   5     1163.22     1024.82     55.02 o   0.40370
  -8  10   5      901.91      722.58     56.90 o   0.38527
  -7  10   5      296.38      232.13     43.74 o   0.37065
  -6  10   5    11804.55    11431.20    332.36 o   0.36031
  -5  10   5    15517.17    15636.94    431.33 o   0.35461
  -4  10   5      523.40      435.62     40.23 o   0.35378
  -3  10   5        5.39        0.00    136.67 o   0.35786
  -2  10   5      887.41     1123.70     65.46 o   0.36669
  -1  10   5     1859.46     1605.67     81.41 o   0.37992
   0  10   5       22.37      180.00     42.60 o   0.39712
   1  10   5     6361.00     7055.29    236.09 o   0.41781
   2  10   5     8992.27     9394.14    304.08 o   0.44149
   3  10   5      296.00      810.20    157.01 o   0.46770
   4  10   5     2463.21     2327.97    102.41 o   0.49605
   5  10   5       32.93       60.30     40.13 o   0.52619
   6  10   5      398.91      384.90     87.78 o   0.55783
   7  10   5     2910.78     2854.34    280.67 o   0.59073
   8  10   5        9.31       31.39    128.31 o   0.62469
 -17  11   5       58.72      136.73    136.23 o   0.64068
 -16  11   5       87.95      214.09    106.00 o   0.60773
 -15  11   5        6.49       66.57     73.25 o   0.57592
 -14  11   5        1.46      128.15    112.42 o   0.54546
 -13  11   5     3293.60     3386.04    125.67 o   0.51659
 -12  11   5      900.36     1071.21     69.00 o   0.48958
 -11  11   5     7207.86     6918.93    260.84 o   0.46475
 -10  11   5      526.08      346.09     61.29 o   0.44248
  -9  11   5      386.83      409.06     48.85 o   0.42318
  -8  11   5    13450.78    13639.72    399.59 o   0.40725
  -7  11   5      125.79       64.94     43.98 o   0.39511
  -6  11   5      213.31       13.58     35.02 o   0.38712
  -5  11   5     1558.19     1537.14     75.88 o   0.38354
  -4  11   5      312.91      260.69     43.94 o   0.38449
  -3  11   5       68.74       54.47     36.13 o   0.38993
  -2  11   5       19.39       56.54     48.05 o   0.39969
  -1  11   5      615.29      486.49     50.54 o   0.41346
   0  11   5     1305.73     1536.20     81.12 o   0.43084
   1  11   5     1276.02     1732.51    142.94 o   0.45144
   2  11   5       20.61      143.16     73.34 o   0.47482
   3  11   5      463.26      497.97     56.86 o   0.50060
   4  11   5      213.69      198.29    208.91 o   0.52843
   5  11   5     8231.70     8614.13    389.09 o   0.55800
   6  11   5      972.96      867.95    163.94 o   0.58904
   7  11   5      102.84       27.35    136.80 o   0.62135
 -17  12   5       15.27        0.00    212.79 o   0.64703
 -16  12   5       72.25       45.74     95.28 o   0.61549
 -15  12   5      109.98      208.60     79.96 o   0.58524
 -14  12   5       36.78        6.11     68.99 o   0.55647
 -13  12   5        0.80       48.99     68.55 o   0.52944
 -12  12   5      133.45       63.61     53.11 o   0.50442
 -11  12   5      226.04      271.23     45.70 o   0.48172
 -10  12   5     7786.55     7924.67    251.98 o   0.46170
  -9  12   5        7.43        0.00     95.63 o   0.44471
  -8  12   5      468.18      627.65     74.33 o   0.43111
  -7  12   5     3483.10     2886.01    116.75 o   0.42122
  -6  12   5     2060.67     1757.37    117.23 o   0.41532
  -5  12   5       54.87        6.67     34.89 o   0.41358
  -4  12   5     2729.59     2811.98    106.75 o   0.41603
  -3  12   5      426.69      258.05     37.70 o   0.42263
  -2  12   5     2751.30     2584.05     93.80 o   0.43316
  -1  12   5       11.43       45.03     33.35 o   0.44737
   0  12   5      910.23      906.83     45.99 o   0.46490
   1  12   5        2.58       23.28     46.56 o   0.48540
   2  12   5     1082.13      940.27     56.06 o   0.50851
   3  12   5     7254.46     7696.61    322.30 o   0.53389
   4  12   5      642.37      904.44    340.77 o   0.56124
   5  12   5      652.14      390.25     79.02 o   0.59028
   6  12   5     1675.21     2220.48    321.31 o   0.62077
 -16  13   5      143.69      137.38    172.89 o   0.62523
 -15  13   5       84.45      165.30    219.61 o   0.59657
 -14  13   5     2053.26     2331.67    143.93 o   0.56953
 -13  13   5      763.11      958.69    103.17 o   0.54436
 -12  13   5      513.84      351.38    124.59 o   0.52132
 -11  13   5      666.72      713.52     92.26 o   0.50070
 -10  13   5       15.25      106.53     53.25 o   0.48283
  -9  13   5     4184.57     4753.25    164.65 o   0.46802
  -8  13   5     1192.79     1006.92     75.51 o   0.45655
  -7  13   5      630.26      596.88    120.45 o   0.44869
  -6  13   5        3.35       41.46     41.35 o   0.44464
  -5  13   5      144.46      214.79     42.16 o   0.44449
  -4  13   5     5564.34     6143.36    196.79 o   0.44824
  -3  13   5     4415.51     4139.59    140.90 o   0.45581
  -2  13   5      448.10      487.81     53.78 o   0.46700
  -1  13   5      417.89      313.33     49.88 o   0.48157
   0  13   5     1937.55     1769.23     88.45 o   0.49922
   1  13   5     3706.83     3817.16    161.92 o   0.51963
   2  13   5      345.32      475.71     99.74 o   0.54249
   3  13   5      510.17      537.10    318.65 o   0.56751
   4  13   5     1931.85     1845.82    146.63 o   0.59442
   5  13   5      469.14      213.95    158.45 o   0.62296
 -16  14   5      100.47      142.21    102.22 o   0.63685
 -15  14   5      282.84      384.84    112.68 o   0.60982
 -14  14   5      114.68      272.75     86.39 o   0.58452
 -13  14   5      888.49      867.46     97.32 o   0.56119
 -12  14   5     1208.75     1086.80    127.18 o   0.54008
 -11  14   5     1333.06     1455.21    122.93 o   0.52147
 -10  14   5      122.16       53.31     58.75 o   0.50564
  -9  14   5      338.43      429.94    101.02 o   0.49284
  -8  14   5      111.45      142.12    110.21 o   0.48333
  -7  14   5     1873.22     1536.39     72.74 o   0.47729
  -6  14   5      955.28     1149.80     89.72 o   0.47487
  -5  14   5      326.17      478.51     69.85 o   0.47610
  -4  14   5      296.58      182.75     58.45 o   0.48098
  -3  14   5     4627.19     4348.00    284.62 o   0.48938
  -2  14   5       27.09       96.24     33.31 o   0.50114
  -1  14   5     1981.15     1804.24     75.02 o   0.51601
   0  14   5       16.44       90.57     50.13 o   0.53375
   1  14   5     1201.07     1084.45     83.43 o   0.55407
   2  14   5     4885.91     4504.49    244.67 o   0.57671
   3  14   5      100.37      387.12    174.16 o   0.60140
   4  14   5       28.01       28.19    185.40 o   0.62789
 -15  15   5      206.70      303.87    231.59 o   0.62485
 -14  15   5      321.21      376.41    101.32 o   0.60128
 -13  15   5      116.03      340.14    144.23 o   0.57976
 -12  15   5        9.88       45.86     84.42 o   0.56053
 -11  15   5      231.89      206.07     58.75 o   0.54383
 -10  15   5       25.86       65.85     53.58 o   0.52990
  -9  15   5       79.09      174.37     82.44 o   0.51898
  -8  15   5       95.99       42.25     96.37 o   0.51123
  -7  15   5      681.11      738.21     93.42 o   0.50683
  -6  15   5      366.73      531.37    160.94 o   0.50584
  -5  15   5     1120.78     1296.51    117.96 o   0.50830
  -4  15   5     1123.58     1004.85     66.62 o   0.51414
  -3  15   5        0.48       14.96     44.05 o   0.52327
  -2  15   5      599.63      342.74     63.60 o   0.53551
  -1  15   5     1965.04     1797.91    170.99 o   0.55065
   0  15   5     6129.21     6327.56    483.65 o   0.56846
   1  15   5      140.76      157.30     84.40 o   0.58870
   2  15   5      164.10      171.99    161.83 o   0.61112
   3  15   5       72.54       73.21    239.09 o   0.63551
 -15  16   5      460.69      540.84    113.29 o   0.64155
 -14  16   5      428.53      639.51    136.89 o   0.61967
 -13  16   5      364.58      385.69    113.87 o   0.59991
 -12  16   5        1.32        0.00    173.97 o   0.58247
 -11  16   5       94.04       32.45     80.84 o   0.56758
 -10  16   5       88.26      170.29    153.53 o   0.55544
  -9  16   5      137.49      115.71     83.22 o   0.54622
  -8  16   5     1378.11     1487.20    162.67 o   0.54009
  -7  16   5      107.97      190.70     82.15 o   0.53714
  -6  16   5      206.21       83.65     55.46 o   0.53744
  -5  16   5       60.54       89.26     64.16 o   0.54096
  -4  16   5     1535.99     1248.82     79.48 o   0.54766
  -3  16   5      730.20     1076.95     87.56 o   0.55742
  -2  16   5     2618.23     2728.02    272.55 o   0.57007
  -1  16   5      250.21      327.10    175.23 o   0.58544
   0  16   5      663.04      488.78    142.62 o   0.60331
   1  16   5     1007.86      855.20    142.20 o   0.62347
   2  16   5       71.93      254.14    249.55 o   0.64571
 -14  17   5       13.15      116.16    114.31 o   0.63956
 -13  17   5       84.08      255.42    269.12 o   0.62149
 -12  17   5      256.32      694.07    640.76 o   0.60576
 -11  17   5       88.82        0.00    167.15 o   0.59256
 -10  17   5      372.54      318.83     86.32 o   0.58207
  -9  17   5        9.87        0.00    148.06 o   0.57443
  -8  17   5       10.12       56.29    108.78 o   0.56975
  -7  17   5     1073.08      902.17    155.09 o   0.56812
  -6  17   5       93.35      170.24    161.35 o   0.56955
  -5  17   5      346.99      480.26     77.01 o   0.57402
  -4  17   5        0.93      103.52    131.49 o   0.58147
  -3  17   5       79.81       82.72     74.70 o   0.59177
  -2  17   5      868.52      929.89    173.42 o   0.60479
  -1  17   5      881.15      569.11    146.13 o   0.62036
   0  17   5      135.05      203.13    110.42 o   0.63828
 -13  18   5        3.19      367.18    430.37 o   0.64435
 -12  18   5       15.17      111.91    200.95 o   0.63024
 -11  18   5      258.97      264.77    322.86 o   0.61862
 -10  18   5      605.08      646.09    228.81 o   0.60966
  -9  18   5     1465.00     1463.77    333.70 o   0.60345
  -8  18   5      175.76      153.27     96.10 o   0.60010
  -7  18   5      159.85       87.47    110.68 o   0.59964
  -6  18   5       33.13      117.21     91.58 o   0.60209
  -5  18   5      141.63      126.32    100.45 o   0.60740
  -4  18   5      690.29      676.34    106.48 o   0.61551
  -3  18   5        0.54       77.02    143.67 o   0.62631
  -2  18   5       10.75      162.24    145.61 o   0.63965
 -11  19   5      185.01       62.34    147.41 o   0.64564
 -10  19   5       45.41       48.84    154.75 o   0.63808
  -9  19   5      882.08      664.77    196.16 o   0.63319
  -8  19   5      788.37      750.24    137.14 o   0.63104
  -7  19   5      533.08      520.16    106.77 o   0.63164
  -6  19   5      566.79      672.86    124.14 o   0.63500
  -5  19   5        1.26       55.42    106.27 o   0.64107
  -4  19   5       15.25       80.16    253.00 o   0.64977
   4 -19   6      432.05      565.32    188.45 o   0.64469
   5 -19   6       18.31       41.45    309.24 o   0.63935
   6 -19   6       29.61      194.91    115.69 o   0.63670
   7 -19   6      485.74      469.72    148.21 o   0.63679
   8 -19   6       14.71      120.83    119.38 o   0.63962
   9 -19   6       95.91       29.14    112.37 o   0.64514
   1 -18   6     1105.50      945.74    227.52 o   0.64156
   2 -18   6      314.28      215.25    124.57 o   0.62896
   3 -18   6      346.56      300.62    428.77 o   0.61892
   4 -18   6     1722.79     1649.04    422.09 o   0.61158
   5 -18   6       76.02        0.00    160.31 o   0.60703
   6 -18   6      202.16      274.87     95.80 o   0.60533
   7 -18   6      562.64      644.17     80.14 o   0.60651
   8 -18   6       68.96       98.42    187.28 o   0.61055
   9 -18   6       89.55      208.01    115.91 o   0.61739
  10 -18   6        6.69       66.33     93.88 o   0.62695
  11 -18   6      130.86      184.94    198.22 o   0.63910
  -1 -17   6     1141.67     1278.91    237.42 o   0.63916
   0 -17   6      539.71      595.44    184.25 o   0.62197
   1 -17   6     1928.50     1963.13    230.04 o   0.60717
   2 -17   6      430.79      507.97    124.49 o   0.59494
   3 -17   6      115.80      192.44     47.57 o   0.58544
   4 -17   6       34.30      138.05     61.61 o   0.57881
   5 -17   6        2.21        4.67     51.14 o   0.57514
   6 -17   6        4.79       51.10     47.11 o   0.57449
   7 -17   6       70.02       58.47     61.83 o   0.57687
   8 -17   6        3.24      116.46    122.53 o   0.58224
   9 -17   6       65.49        0.00    163.03 o   0.59053
  10 -17   6      585.23      517.47     72.07 o   0.60161
  11 -17   6        2.30       57.71     83.56 o   0.61533
  12 -17   6        6.26       16.19    109.63 o   0.63151
  13 -17   6      349.33      780.39    410.36 o   0.64998
  -3 -16   6      510.32      611.94    217.43 o   0.64554
  -2 -16   6       91.03      107.41    159.39 o   0.62401
  -1 -16   6     4165.42     3035.26    351.61 o   0.60459
   0 -16   6      553.42      482.13     83.15 o   0.58751
   1 -16   6      712.72      647.70    157.52 o   0.57297
   2 -16   6       39.31       86.93     58.28 o   0.56116
   3 -16   6      276.12      247.00     68.54 o   0.55227
   4 -16   6      741.76      621.94     60.94 o   0.54643
   5 -16   6       28.76       12.69     62.61 o   0.54375
   6 -16   6      150.09      211.18     69.93 o   0.54427
   7 -16   6       17.53      112.26     63.03 o   0.54798
   8 -16   6      607.25      688.17    103.42 o   0.55482
   9 -16   6       36.88        0.00    122.69 o   0.56468
  10 -16   6       89.37       62.13     67.43 o   0.57739
  11 -16   6      478.39      450.85     62.21 o   0.59278
  12 -16   6      356.43      287.13     90.43 o   0.61064
  13 -16   6      638.08     1022.39    227.15 o   0.63077
  -4 -15   6       34.66       39.50    180.90 o   0.63499
  -3 -15   6     3513.32     3060.61    347.55 o   0.61130
  -2 -15   6     1231.99     1410.63    221.04 o   0.58963
  -1 -15   6     1280.61     1125.50    265.25 o   0.57020
   0 -15   6     1130.74     1013.01     59.77 o   0.55324
   1 -15   6      388.72      446.42     42.86 o   0.53899
   2 -15   6      809.64      905.96     68.35 o   0.52767
   3 -15   6      676.37      806.32     66.70 o   0.51947
   4 -15   6      474.08      496.27    105.38 o   0.51453
   5 -15   6      199.74      107.12     44.95 o   0.51297
   6 -15   6       17.41       78.26     58.46 o   0.51479
   7 -15   6      713.90      702.20     69.85 o   0.51998
   8 -15   6      515.24      417.30     82.13 o   0.52843
   9 -15   6      352.20      292.63     91.66 o   0.53998
  10 -15   6      544.47      419.73     55.67 o   0.55445
  11 -15   6      144.76       30.37     54.59 o   0.57160
  12 -15   6      264.99      235.30     95.92 o   0.59122
  13 -15   6       51.69        0.00    160.04 o   0.61305
  14 -15   6      350.29      265.93    185.54 o   0.63688
  -5 -14   6      881.93      623.73    233.67 o   0.62701
  -4 -14   6     1375.92     1310.63    193.51 o   0.60120
  -3 -14   6       55.29      129.47     85.43 o   0.57727
  -2 -14   6     3124.93     2808.93    502.98 o   0.55545
  -1 -14   6       10.44        0.00    104.80 o   0.53600
   0 -14   6     2590.46     2431.77    174.66 o   0.51919
   1 -14   6     2922.49     2748.53    152.47 o   0.50528
   2 -14   6     3514.70     3411.79    136.77 o   0.49451
   3 -14   6     2359.90     2277.31     92.52 o   0.48710
   4 -14   6     1828.39     1756.17     78.08 o   0.48320
   5 -14   6     2275.46     2333.24    104.47 o   0.48289
   6 -14   6       56.90      155.19     54.59 o   0.48619
   7 -14   6     3432.15     3113.15    120.59 o   0.49301
   8 -14   6     5814.48     5444.77    179.52 o   0.50321
   9 -14   6      349.90      314.34     61.10 o   0.51661
  10 -14   6        4.04        1.75     44.54 o   0.53294
  11 -14   6       22.98       57.88     91.54 o   0.55196
  12 -14   6      796.54      684.70     87.82 o   0.57339
  13 -14   6       20.75        0.00    316.49 o   0.59698
  14 -14   6       69.89       88.36    113.24 o   0.62249
  15 -14   6       40.79      176.27    291.34 o   0.64967
  -6 -13   6      289.69      230.43    119.09 o   0.62170
  -5 -13   6       97.40      186.79    180.08 o   0.59384
  -4 -13   6     1409.07     1242.75    146.02 o   0.56769
  -3 -13   6      934.63      894.70    137.95 o   0.54348
  -2 -13   6     1527.56     1458.59    154.32 o   0.52151
  -1 -13   6      509.13      388.68    119.46 o   0.50205
   0 -13   6       60.86       60.20     33.23 o   0.48542
   1 -13   6      413.24      406.63     39.30 o   0.47190
   2 -13   6      477.92      546.26     48.00 o   0.46178
   3 -13   6     4011.06     3689.95    124.39 o   0.45528
   4 -13   6     1209.86     1060.25     67.50 o   0.45256
   5 -13   6      559.86      688.96     53.07 o   0.45368
   6 -13   6     5663.10     5379.46    168.24 o   0.45861
   7 -13   6      143.89      189.62     49.61 o   0.46725
   8 -13   6     4213.57     4219.98    149.70 o   0.47937
   9 -13   6     9925.36    10300.48    337.38 o   0.49474
  10 -13   6      485.15      365.46     50.77 o   0.51305
  11 -13   6      236.21      203.49     75.90 o   0.53401
  12 -13   6      266.49      185.70     68.80 o   0.55732
  13 -13   6      859.42      906.55    138.97 o   0.58269
  14 -13   6        9.34       16.02    132.94 o   0.60987
  15 -13   6       78.07      436.46    212.59 o   0.63862
  -7 -12   6       13.59       15.38    121.92 o   0.61914
  -6 -12   6     1167.26     1492.16    154.48 o   0.58932
  -5 -12   6     2294.61     2013.22    147.75 o   0.56102
  -4 -12   6     1715.69     1797.48    130.93 o   0.53448
  -3 -12   6      380.59      299.30     77.23 o   0.50999
  -2 -12   6      474.22      471.69     77.22 o   0.48785
  -1 -12   6     4648.00     4348.82    132.11 o   0.46840
   0 -12   6     7058.88     6409.82    200.59 o   0.45198
   1 -12   6     1189.06     1119.07     64.00 o   0.43893
   2 -12   6     1224.08     1427.48     74.47 o   0.42956
   3 -12   6      301.94      233.91     45.87 o   0.42412
   4 -12   6     7949.07     7473.04    232.73 o   0.42275
   5 -12   6      376.37      482.24     46.57 o   0.42549
   6 -12   6     3047.32     2824.60     97.04 o   0.43227
   7 -12   6    14373.96    14702.73    538.28 o   0.44290
   8 -12   6        2.23       39.56     36.79 o   0.45712
   9 -12   6      312.42      403.72     45.47 o   0.47459
  10 -12   6       25.16       52.62     60.90 o   0.49498
  11 -12   6      684.73      659.86     89.32 o   0.51794
  12 -12   6     1189.13     1361.21    106.71 o   0.54315
  13 -12   6       61.84       15.21     66.48 o   0.57030
  14 -12   6       36.56        0.00    120.02 o   0.59914
  15 -12   6      474.80      591.06    136.52 o   0.62943
  -8 -11   6     1401.20     1535.84    341.41 o   0.61936
  -7 -11   6      155.12       46.69    230.11 o   0.58770
  -6 -11   6      327.94      601.20    101.40 o   0.55737
  -5 -11   6     2216.51     2024.71    162.90 o   0.52860
  -4 -11   6      109.16      153.25     73.37 o   0.50166
  -3 -11   6    10339.31    11092.03    385.13 o   0.47686
  -2 -11   6     7477.82     7277.44    365.45 o   0.45455
  -1 -11   6      738.22      615.61     51.62 o   0.43512
   0 -11   6      522.95      499.02     34.55 o   0.41896
   1 -11   6     6162.37     5785.96    171.54 o   0.40646
   2 -11   6     4824.30     4566.69    143.34 o   0.39798
   3 -11   6     2212.51     2325.00    120.70 o   0.39377
   4 -11   6     4683.35     4768.24    197.89 o   0.39396
   5 -11   6      844.45     1112.91     62.56 o   0.39855
   6 -11   6      240.38      286.57     95.78 o   0.40740
   7 -11   6      158.29      139.40     35.74 o   0.42023
   8 -11   6     6552.02     7079.27    214.05 o   0.43669
   9 -11   6       11.56        0.00    131.28 o   0.45639
  10 -11   6     1913.40     1805.74    116.02 o   0.47893
  11 -11   6     1397.32     1202.24    113.04 o   0.50393
  12 -11   6      229.84      215.58     64.26 o   0.53104
  13 -11   6      542.42      441.11     73.30 o   0.55996
  14 -11   6        1.57      153.92     90.76 o   0.59041
  15 -11   6        2.64        0.00    148.27 o   0.62218
  -9 -10   6        1.45      129.12    263.01 o   0.62236
  -8 -10   6       32.50       68.00     92.34 o   0.58901
  -7 -10   6       52.88       60.74    170.78 o   0.55680
  -6 -10   6      272.78      466.42    131.00 o   0.52593
  -5 -10   6     9063.53     9887.30    425.35 o   0.49666
  -4 -10   6     8262.13     7827.93    301.79 o   0.46929
  -3 -10   6     1574.12     1670.59     80.77 o   0.44416
  -2 -10   6     1089.73     1234.44     59.72 o   0.42168
  -1 -10   6     4383.38     4367.21    129.65 o   0.40229
   0 -10   6       81.97       27.54     42.33 o   0.38646
   1 -10   6      424.03      530.83     58.21 o   0.37463
   2 -10   6    31016.42    29964.90    803.62 o   0.36720
   3 -10   6     2398.75     2508.70    114.68 o   0.36443
   4 -10   6      131.72      307.87     43.54 o   0.36644
   5 -10   6    12852.97    12149.84    333.81 o   0.37314
   6 -10   6      127.12       48.23     38.06 o   0.38428
   7 -10   6        5.64       95.50     62.71 o   0.39950
   8 -10   6     5202.28     4901.86    150.45 o   0.41836
   9 -10   6       70.52       45.21     41.93 o   0.44037
  10 -10   6       57.38       37.53     41.45 o   0.46511
  11 -10   6     2524.11     2377.96    123.77 o   0.49215
  12 -10   6      422.65      457.61     86.19 o   0.52113
  13 -10   6      135.97      341.16    121.29 o   0.55176
  14 -10   6        1.76        4.90     75.60 o   0.58377
  15 -10   6      367.79      557.46    226.09 o   0.61695
 -10  -9   6       38.64        0.00    229.79 o   0.62808
  -9  -9   6      488.35      303.82    125.36 o   0.59323
  -8  -9   6     1491.70     1511.10    152.12 o   0.55932
  -7  -9   6      423.35      457.74     77.23 o   0.52654
  -6  -9   6     3913.08     3723.92    158.93 o   0.49511
  -5  -9   6       11.12        2.81     56.67 o   0.46531
  -4  -9   6    15894.08    15710.22    599.89 o   0.43748
  -3  -9   6     3015.54     3183.88    135.44 o   0.41200
  -2  -9   6        6.58       40.06     40.42 o   0.38935
  -1  -9   6     2415.66     2495.97    107.66 o   0.37004
   0  -9   6     9192.65     8562.65    242.43 o   0.35462
   1  -9   6    12520.62    11083.31    307.80 o   0.34361
   2  -9   6     3419.69     3281.50    111.83 o   0.33744
   3  -9   6    59072.43    59481.38   1717.02 o   0.33639
   4  -9   6      719.94      783.34     57.35 o   0.34049
   5  -9   6    17576.26    17224.75    482.10 o   0.34957
   6  -9   6     4480.91     4370.22    134.83 o   0.36326
   7  -9   6     3012.26     3011.94    100.47 o   0.38105
   8  -9   6     3383.53     3430.84    150.83 o   0.40240
   9  -9   6      147.83       63.83     38.80 o   0.42679
  10  -9   6     3086.93     3230.82    128.32 o   0.45371
  11  -9   6      330.62      327.90     58.14 o   0.48276
  12  -9   6     2309.61     2364.91    364.35 o   0.51355
  13  -9   6      762.96      812.92     76.59 o   0.54581
  14  -9   6      357.40      345.61     68.85 o   0.57929
  15  -9   6       34.11      101.48    111.99 o   0.61378
  16  -9   6      363.34      774.14    238.76 o   0.64912
 -11  -8   6       87.43       98.55    160.49 o   0.63647
 -10  -8   6      935.50     1084.56    128.06 o   0.60029
  -9  -8   6     2217.40     2035.79    119.92 o   0.56488
  -8  -8   6      845.90      935.63     82.93 o   0.53040
  -7  -8   6     2485.92     2884.90    218.06 o   0.49703
  -6  -8   6     7797.96     7163.92    264.98 o   0.46503
  -5  -8   6     3968.84     4276.04    155.47 o   0.43468
  -4  -8   6     1883.47     2105.17    138.42 o   0.40636
  -3  -8   6      340.13      847.99    113.70 o   0.38052
  -2  -8   6      606.09     1122.08    135.71 o   0.35771
  -1  -8   6      400.79      476.78     44.17 o   0.33854
   0  -8   6     1247.73     1207.67     51.22 o   0.32364
   1  -8   6    10529.91    10631.19    308.24 o   0.31364
   2  -8   6     2869.55     2500.48     96.36 o   0.30900
   3  -8   6     3561.04     3283.42    122.23 o   0.30998
   4  -8   6     6640.39     7266.00    228.80 o   0.31650
   5  -8   6     7332.10     5976.40    179.69 o   0.32826
   6  -8   6    25175.27    24512.02    628.94 o   0.34470
   7  -8   6    11011.46    10162.59    309.69 o   0.36521
   8  -8   6     2513.60     2339.77     87.23 o   0.38913
   9  -8   6     4621.41     4649.12    171.47 o   0.41588
  10  -8   6     1200.15     1124.84     76.63 o   0.44494
  11  -8   6     1660.92     1455.75     89.48 o   0.47590
  12  -8   6        1.42        0.00     89.04 o   0.50841
  13  -8   6     1105.35     1210.66    148.00 o   0.54219
  14  -8   6     1443.79     1570.67     98.83 o   0.57701
  15  -8   6      199.64      241.29    116.74 o   0.61270
  16  -8   6        4.60      673.49    253.11 o   0.64912
 -12  -7   6      358.24      330.59    176.35 o   0.64742
 -11  -7   6      607.52      408.37    107.35 o   0.61011
 -10  -7   6      742.20      808.21    178.97 o   0.57341
  -9  -7   6     4277.36     4570.51    231.83 o   0.53745
  -8  -7   6      819.17      450.73    123.09 o   0.50239
  -7  -7   6     1608.07     1674.52     85.73 o   0.46843
  -6  -7   6      656.52      806.15     97.16 o   0.43583
  -5  -7   6     3568.85     3697.25    148.50 o   0.40491
  -4  -7   6      319.17      476.62     94.12 o   0.37610
  -3  -7   6     1473.42     1598.00     63.21 o   0.34991
  -2  -7   6       65.89       66.36     40.25 o   0.32697
  -1  -7   6       15.96      310.96     74.58 o   0.30801
   0  -7   6     6913.74     7193.87    227.25 o   0.29380
   1  -7   6      119.70      125.53     53.11 o   0.28505
   2  -7   6    10976.00     9891.85    301.47 o   0.28228
   3  -7   6     1570.78     1500.68     88.88 o   0.28565
   4  -7   6    55355.38    50926.08   1325.73 o   0.29496
   5  -7   6    38583.07    37297.18    982.22 o   0.30966
   6  -7   6    10543.43    10116.95    296.55 o   0.32905
   7  -7   6    35501.39    33028.84    864.78 o   0.35233
   8  -7   6      700.69      919.30    255.40 o   0.37881
   9  -7   6     4406.02     4621.31    147.13 o   0.40785
  10  -7   6      675.01      582.62    140.07 o   0.43895
  11  -7   6     1483.95     1758.97    102.25 o   0.47170
  12  -7   6     3024.92     3319.14    150.42 o   0.50577
  13  -7   6       11.39       52.22     66.59 o   0.54093
  14  -7   6        3.06       72.88     70.59 o   0.57697
  15  -7   6      258.54      191.64     99.35 o   0.61373
 -12  -6   6      116.24      665.55    475.59 o   0.62254
 -11  -6   6      990.00     1021.02    192.81 o   0.58477
 -10  -6   6     3041.15     2982.13    211.12 o   0.54757
  -9  -6   6     3385.38     3586.64    159.57 o   0.51107
  -8  -6   6     3444.64     3546.65    143.01 o   0.47545
  -7  -6   6      777.02     1012.07     72.68 o   0.44090
  -6  -6   6      949.62     1386.13    183.54 o   0.40771
  -5  -6   6      550.93     1935.40    528.33 o   0.37623
  -4  -6   6     2260.04     2896.04    124.34 o   0.34692
  -3  -6   6    17237.69    17345.13    557.25 o   0.32039
  -2  -6   6      766.44      977.39     58.81 o   0.29739
  -1  -6   6       26.65      130.30     69.64 o   0.27877
   0  -6   6     1694.08     1398.67     68.29 o   0.26547
   1  -6   6     3258.14     3176.15    110.98 o   0.25831
   2  -6   6    12111.63    12545.38    454.29 o   0.25781
   3  -6   6     9431.47     9408.95    289.29 o   0.26399
   4  -6   6      712.60      684.27     43.20 o   0.27642
   5  -6   6    25026.49    24770.16    720.58 o   0.29430
   6  -6   6    22598.07    21095.81    571.01 o   0.31671
   7  -6   6    14949.97    14694.83    406.52 o   0.34276
   8  -6   6    17602.99    16055.18    443.78 o   0.37169
   9  -6   6     2337.01     2137.46    110.57 o   0.40288
  10  -6   6     6159.10     6117.80    206.82 o   0.43584
  11  -6   6      493.82      532.63     69.26 o   0.47021
  12  -6   6     1626.84     1735.04     95.75 o   0.50568
  13  -6   6     4031.64     4325.92    316.02 o   0.54206
  14  -6   6       42.82      105.94     49.34 o   0.57916
  15  -6   6      396.90      424.43    215.01 o   0.61686
 -13  -5   6      475.93      425.17    199.16 o   0.63744
 -12  -5   6      350.84      389.40     84.29 o   0.59879
 -11  -5   6      278.86      244.79     66.99 o   0.56058
 -10  -5   6     2511.47     2259.12    123.85 o   0.52292
  -9  -5   6      164.41      230.08     57.71 o   0.48592
  -8  -5   6      182.31      260.08     54.11 o   0.44977
  -7  -5   6      561.11      527.86     74.55 o   0.41466
  -6  -5   6     7690.89     7121.32    252.21 o   0.38091
  -5  -5   6     6849.98     6980.83    252.89 o   0.34889
  -4  -5   6     1994.43     1813.12     85.66 o   0.31913
  -3  -5   6      746.70      998.84     76.95 o   0.29233
  -2  -5   6    14971.63    14398.10    432.03 o   0.26936
  -1  -5   6     5538.62     6756.87    348.33 o   0.25128
   0  -5   6    39185.41    42373.70   1178.81 o   0.23920
   1  -5   6    15401.49    14918.31    450.03 o   0.23405
   2  -5   6     1662.71     1679.60     76.74 o   0.23628
   3  -5   6    17495.78    17045.84    481.28 o   0.24570
   4  -5   6    36827.00    34034.39    934.18 o   0.26153
   5  -5   6     1855.01     1792.98    100.50 o   0.28269
   6  -5   6     9471.86     9602.66    270.74 o   0.30809
   7  -5   6     1887.54     1834.64     87.19 o   0.33677
   8  -5   6     4209.25     3886.81    130.79 o   0.36796
   9  -5   6       27.29       34.56     41.66 o   0.40108
  10  -5   6      518.64      611.35     99.35 o   0.43569
  11  -5   6     6763.60     6526.43    245.90 o   0.47146
  12  -5   6     1533.53     1707.02    106.94 o   0.50814
  13  -5   6       80.60      127.30     73.55 o   0.54556
  14  -5   6      518.23      312.07     89.64 o   0.58356
  15  -5   6      100.58      241.99    115.14 o   0.62205
 -13  -4   6      244.63      173.43    224.63 o   0.61530
 -12  -4   6      354.04      325.37     75.79 o   0.57630
 -11  -4   6      718.12      901.99     63.37 o   0.53771
 -10  -4   6     1031.63      981.00     63.91 o   0.49964
  -9  -4   6     1235.93     1003.11     45.10 o   0.46220
  -8  -4   6     7341.09     6659.73    267.83 o   0.42557
  -7  -4   6     1227.16     1598.10     75.08 o   0.38998
  -6  -4   6      434.13      570.22     61.52 o   0.35572
  -5  -4   6    12242.59    11498.01    354.54 o   0.32324
  -4  -4   6    32165.34    29633.79    786.59 o   0.29312
  -3  -4   6        6.59       44.35     27.43 o   0.26616
  -2  -4   6     1114.81     1290.46     60.10 o   0.24342
  -1  -4   6     4894.15     4473.76    160.66 o   0.22617
   0  -4   6     7254.86    14413.13   1686.10 o   0.21573
   2  -4   6    18681.32    20644.30    629.06 o   0.21859
   3  -4   6      707.49     1151.13    135.55 o   0.23159
   4  -4   6     3122.49     2627.63    111.06 o   0.25095
   5  -4   6     9605.88     8825.99    253.34 o   0.27532
   6  -4   6     7160.08     6655.88    226.48 o   0.30352
   7  -4   6     9876.76     9041.15    272.90 o   0.33456
   8  -4   6     4159.50     4398.33    176.93 o   0.36773
   9  -4   6     1694.81     1397.24     91.53 o   0.40250
  10  -4   6     1616.63     1583.52     69.23 o   0.43850
  11  -4   6      167.52      273.50     36.31 o   0.47543
  12  -4   6     4965.07     4857.95    193.16 o   0.51311
  13  -4   6      102.41      113.28     63.78 o   0.55138
  14  -4   6      918.70     1083.34    111.40 o   0.59013
  15  -4   6      333.31      215.41     94.25 o   0.62926
 -14  -3   6      421.52      491.25    195.40 o   0.63410
 -13  -3   6      352.59      399.56     62.82 o   0.59450
 -12  -3   6       27.21        0.00     96.59 o   0.55523
 -11  -3   6      779.11      750.25     48.85 o   0.51634
 -10  -3   6       20.51       58.36     32.66 o   0.47793
  -9  -3   6       92.17       56.72     33.34 o   0.44014
  -8  -3   6     4622.42     4379.99    143.81 o   0.40314
  -7  -3   6     7685.08     7620.18    224.83 o   0.36715
  -6  -3   6     6228.73     5597.94    171.25 o   0.33252
  -5  -3   6      274.50      264.55     47.35 o   0.29971
  -4  -3   6    12396.58    13401.72    412.67 o   0.26940
  -3  -3   6    15545.65    14055.86    423.18 o   0.24251
  -2  -3   6     4998.42     6033.53    333.49 o   0.22031
  -1  -3   6   153809.05   148554.75  19585.65 o   0.20432
   0  -3   6    44301.14    38343.24   1089.09 o   0.19608
   1  -3   6     4920.43     4834.03    189.10 o   0.19656
   2  -3   6    10472.83    12750.53    540.12 o   0.20570
   3  -3   6    11186.41    10273.20    304.38 o   0.22244
   4  -3   6     1740.10     1498.38     86.84 o   0.24522
   5  -3   6       31.39       99.07     33.06 o   0.27253
   6  -3   6     5993.36     6036.36    194.33 o   0.30316
   7  -3   6     2919.03     2650.56    102.04 o   0.33619
   8  -3   6     1257.31     1260.82     54.46 o   0.37099
   9  -3   6       29.12       88.60     55.56 o   0.40710
  10  -3   6     2530.33     2446.68    145.75 o   0.44420
  11  -3   6      393.96      345.99     77.22 o   0.48206
  12  -3   6     2678.43     2876.98    188.72 o   0.52053
  13  -3   6        6.71        0.00    182.29 o   0.55946
  14  -3   6      117.61       99.07     69.73 o   0.59878
  15  -3   6      574.68      666.75     98.89 o   0.63840
 -14  -2   6        5.31       20.11     79.04 o   0.61498
 -13  -2   6        1.50        0.00    109.87 o   0.57521
 -12  -2   6      209.29      107.91     37.19 o   0.53574
 -11  -2   6      820.07      715.71     80.88 o   0.49664
 -10  -2   6        1.09       36.70     33.46 o   0.45802
  -9  -2   6       69.72      110.48     56.66 o   0.42000
  -8  -2   6      267.51      284.83     69.05 o   0.38276
  -7  -2   6    11650.05    10928.17    304.15 o   0.34656
  -6  -2   6     9103.92     7850.00    229.56 o   0.31175
  -5  -2   6     4930.26     4729.19    150.30 o   0.27885
  -4  -2   6     1697.84     1376.39     65.90 o   0.24863
  -3  -2   6     8097.19     9504.67    369.94 o   0.22218
  -2  -2   6     5308.84     5766.31    196.74 o   0.20100
  -1  -2   6       50.41      143.05     48.66 o   0.18688
   1  -2   6       49.51      136.07    104.23 o   0.18558
   2  -2   6     5187.27     5018.10    295.04 o   0.19857
   3  -2   6     6248.37     5820.05    206.39 o   0.21888
   4  -2   6      311.68      757.87    109.04 o   0.24469
   5  -2   6     6547.14     7304.46    228.49 o   0.27446
   6  -2   6     1079.09     1503.88     71.36 o   0.30704
   7  -2   6    13714.11    13610.27    434.76 o   0.34162
   8  -2   6      899.29      798.88     44.33 o   0.37766
   9  -2   6     7671.60     7360.34    209.78 o   0.41477
  10  -2   6     8707.65     8768.29    307.25 o   0.45269
  11  -2   6      361.68      466.18     51.18 o   0.49124
  12  -2   6      801.07      625.72     72.03 o   0.53027
  13  -2   6       37.41        0.00    112.01 o   0.56970
  14  -2   6      415.61      371.35     83.05 o   0.60943
  15  -2   6       85.47      208.55    243.65 o   0.64942
 -15  -1   6      158.57      140.05    110.60 o   0.63750
 -14  -1   6      226.94      169.88     54.54 o   0.59741
 -13  -1   6        7.32      192.95    113.83 o   0.55756
 -12  -1   6      319.14      285.01     45.87 o   0.51801
 -11  -1   6     2440.93     2778.30     99.30 o   0.47884
 -10  -1   6      755.61      797.62     48.90 o   0.44015
  -9  -1   6     1282.22     1058.57     79.20 o   0.40207
  -8  -1   6     1139.41     1106.34     55.77 o   0.36480
  -7  -1   6     2132.40     2006.87     88.72 o   0.32862
  -6  -1   6     3308.05     3380.11    117.64 o   0.29391
  -5  -1   6    10746.28    11280.10    469.17 o   0.26128
  -4  -1   6     3751.78     3169.96    160.89 o   0.23160
  -3  -1   6     5602.39     4529.21    177.87 o   0.20616
  -2  -1   6     4816.91     4481.83    178.69 o   0.18668
  -1  -1   6      239.44      605.55     39.39 o   0.17518
   0  -1   6     4559.03     5325.65    319.59 o   0.17324
   1  -1   6     3797.30     4312.51    208.65 o   0.18119
   2  -1   6     4482.26     4044.17    168.43 o   0.19781
   3  -1   6     5742.87     5478.43    233.33 o   0.22118
   4  -1   6      686.34      995.14     69.97 o   0.24940
   5  -1   6       52.07        0.00     88.66 o   0.28101
   6  -1   6     4887.16     5528.55    195.03 o   0.31500
   7  -1   6      306.28      369.10    111.67 o   0.35067
   8  -1   6      223.41      165.35     38.64 o   0.38756
   9  -1   6     1515.25     1397.55     65.45 o   0.42535
  10  -1   6    10099.56    10217.63    307.42 o   0.46383
  11  -1   6     5747.02     5204.27    193.68 o   0.50282
  12  -1   6      465.82      509.09    121.75 o   0.54224
  13  -1   6      464.48      458.51    164.13 o   0.58197
  14  -1   6        1.36        0.00    184.82 o   0.62198
 -15   0   6        0.95       19.69     59.34 o   0.62159
 -14   0   6       10.07       28.33     49.69 o   0.58153
 -13   0   6      741.57      916.49     82.67 o   0.54172
 -12   0   6      445.44      363.45     56.05 o   0.50224
 -11   0   6      605.40      522.64     44.07 o   0.46315
 -10   0   6     1231.32      889.09     62.12 o   0.42458
  -9   0   6      925.68      816.60     47.90 o   0.38666
  -8   0   6     1007.71     1086.42     77.69 o   0.34963
  -7   0   6      119.79      149.25     32.34 o   0.31378
  -6   0   6      778.12      804.54     50.64 o   0.27958
  -5   0   6    22134.70    19134.68    560.28 o   0.24772
  -4   0   6    10237.93     9971.55    390.18 o   0.21920
  -3   0   6     8356.01     8190.99    298.07 o   0.19550
  -2   0   6      629.67     1536.41    325.87 o   0.17856
  -1   0   6      795.66     1281.80    120.10 o   0.17039
   0   0   6      212.75      103.92     38.62 o   0.17226
   1   0   6        9.42      324.47    183.64 o   0.18385
   2   0   6     6830.59     7379.99    300.74 o   0.20351
   3   0   6        2.03        0.00     57.79 o   0.22917
   4   0   6    28902.03    27545.13   1121.85 o   0.25906
   5   0   6      301.62      209.62     41.07 o   0.29188
   6   0   6       41.92      233.50     40.30 o   0.32674
   7   0   6      189.41      157.97     34.40 o   0.36307
   8   0   6     8635.29     8540.34    252.77 o   0.40045
   9   0   6    17199.10    16197.68    459.96 o   0.43863
  10   0   6        0.28        0.00     86.44 o   0.47741
  11   0   6     2939.01     2954.97    142.66 o   0.51665
  12   0   6       26.92       24.66     36.25 o   0.55626
  13   0   6      582.79      682.59     89.68 o   0.59617
  14   0   6      172.99      177.02     76.98 o   0.63631
 -16   1   6      319.40      198.75     91.08 o   0.64753
 -15   1   6      683.32      903.78     93.17 o   0.60739
 -14   1   6      400.60      271.08     78.02 o   0.56749
 -13   1   6      339.16      329.33     68.33 o   0.52787
 -12   1   6     2285.03     2442.76    133.22 o   0.48860
 -11   1   6     2352.74     2352.38     92.57 o   0.44979
 -10   1   6       41.43      144.85     51.78 o   0.41156
  -9   1   6     7948.23     7984.40    238.38 o   0.37408
  -8   1   6     3551.39     3386.51    128.44 o   0.33761
  -7   1   6     1777.31     1869.32     81.31 o   0.30251
  -6   1   6    23492.07    20732.41    570.62 o   0.26932
  -5   1   6    20847.96    17597.29    533.89 o   0.23883
  -4   1   6     4011.12     3933.42    172.73 o   0.21223
  -3   1   6    12544.87    12961.49    489.94 o   0.19112
  -2   1   6      220.08      858.69    223.35 o   0.17748
  -1   1   6     6006.08    11588.95   3715.93 o   0.17310
   0   1   6     8890.37    11810.02    918.16 o   0.17865
   1   1   6     3180.13     3473.07    169.34 o   0.19327
   2   1   6       81.33      120.60     27.92 o   0.21513
   3   1   6     1113.70      760.82     93.53 o   0.24228
   4   1   6     5787.61     5100.34    207.33 o   0.27314
   5   1   6     5473.10     5983.88    212.07 o   0.30659
   6   1   6     8542.47     8197.12    264.04 o   0.34188
   7   1   6     1065.61      991.09    159.06 o   0.37848
   8   1   6      363.38      337.36     52.83 o   0.41606
   9   1   6     4756.69     4790.12    159.73 o   0.45437
  10   1   6     4430.43     3689.33    132.69 o   0.49324
  11   1   6     1034.63     1021.98     64.84 o   0.53255
  12   1   6      708.81      918.74     67.09 o   0.57221
  13   1   6       12.12        0.00    116.09 o   0.61215
 -16   2   6        0.48       50.97    101.74 o   0.63492
 -15   2   6        7.98      122.20    112.38 o   0.59503
 -14   2   6      223.92      206.72     57.51 o   0.55542
 -13   2   6      934.48      955.45     87.67 o   0.51614
 -12   2   6     1463.11     1538.43     69.05 o   0.47729
 -11   2   6      213.63      205.48     36.74 o   0.43897
 -10   2   6     1216.35     1199.86     68.81 o   0.40135
  -9   2   6     4075.62     3907.31    127.26 o   0.36462
  -8   2   6     3084.12     3412.98    138.54 o   0.32909
  -7   2   6     4650.63     4784.75    149.63 o   0.29521
  -6   2   6     9690.84     9360.70    276.38 o   0.26360
  -5   2   6     6876.81     7788.18    309.18 o   0.23517
  -4   2   6      492.50      650.89     88.15 o   0.21122
  -3   2   6     3007.91     2404.01    256.98 o   0.19343
  -2   2   6    33685.33    32082.56   1016.25 o   0.18358
  -1   2   6     7880.92     6858.93    267.65 o   0.18297
   0   2   6     5521.42     5279.75    205.69 o   0.19168
   1   2   6       50.27      275.81     77.62 o   0.20855
   2   2   6    19780.71    23143.97   1077.92 o   0.23181
   3   2   6    14239.88    14332.21    475.77 o   0.25974
   4   2   6    15814.08    16332.42    503.30 o   0.29100
   5   2   6     2218.58     2556.23    151.02 o   0.32463
   6   2   6     1580.93     1351.01     84.11 o   0.35997
   7   2   6     4091.28     4574.58    175.45 o   0.39657
   8   2   6     5028.90     5285.60    218.11 o   0.43409
   9   2   6      140.50       70.15     56.87 o   0.47233
  10   2   6      652.47      618.28     87.06 o   0.51112
  11   2   6        9.34       55.19     68.16 o   0.55034
  12   2   6      954.21     1183.55    126.29 o   0.58992
  13   2   6       72.94      100.90    159.83 o   0.62978
 -16   3   6      646.53      554.84     92.80 o   0.62412
 -15   3   6       50.61       20.84     53.40 o   0.58462
 -14   3   6       80.53       88.11     52.39 o   0.54545
 -13   3   6      105.19      219.47     70.05 o   0.50670
 -12   3   6     1582.66     1702.82     94.79 o   0.46847
 -11   3   6     4510.89     4515.63    138.50 o   0.43089
 -10   3   6     2984.39     3149.39     99.21 o   0.39416
  -9   3   6     6638.50     5793.33    166.89 o   0.35853
  -8   3   6      751.62      685.05     54.14 o   0.32436
  -7   3   6     1867.62     2013.77     76.49 o   0.29218
  -6   3   6       42.20       95.38     36.28 o   0.26271
  -5   3   6     4212.95     4697.72    245.24 o   0.23696
  -4   3   6     2840.53     2465.65    106.68 o   0.21627
  -3   3   6      608.63     1047.79    137.85 o   0.20220
  -2   3   6    23022.34    27094.71   1721.35 o   0.19618
  -1   3   6    41870.74    40079.98   1516.95 o   0.19893
   0   3   6    19462.77    21026.13    990.69 o   0.21012
   1   3   6      282.89      656.25     83.67 o   0.22851
   2   3   6      320.53      369.07     75.92 o   0.25253
   3   3   6      486.75      505.43     60.44 o   0.28073
   4   3   6     5181.72     6399.05    201.63 o   0.31200
   6   3   6      537.24      373.29     54.86 o   0.38061
   7   3   6      189.94      226.19     59.79 o   0.41697
   8   3   6      478.61      605.12     88.43 o   0.45425
   9   3   6       20.66       26.28     43.31 o   0.49226
  10   3   6     1234.60     1164.58     85.20 o   0.53083
  11   3   6       65.00        8.36     83.72 o   0.56985
  12   3   6       97.14      310.24     95.48 o   0.60923
  13   3   6       36.01       57.34    102.81 o   0.64892
 -16   4   6       42.89        0.00    138.68 o   0.61524
 -15   4   6     1474.74     1347.76    208.53 o   0.57627
 -14   4   6      413.12      350.37     86.10 o   0.53771
 -13   4   6      788.76      941.71     53.89 o   0.49967
 -12   4   6        3.50        4.31     45.77 o   0.46228
 -11   4   6       79.24      153.95     41.51 o   0.42570
 -10   4   6     1940.19     1791.60     90.16 o   0.39016
  -9   4   6        2.96        0.00    109.31 o   0.35598
  -8   4   6     1171.98     2047.41    162.74 o   0.32358
  -7   4   6       14.21      106.65     54.35 o   0.29355
  -6   4   6      197.59      465.18     48.27 o   0.26671
  -5   4   6     1412.79     1539.46     70.54 o   0.24409
  -4   4   6     4630.45     3650.21    143.65 o   0.22697
  -3   4   6     3525.08     2908.61    129.54 o   0.21666
  -2   4   6     4359.25     3642.24    162.00 o   0.21413
  -1   4   6       43.19      140.31     38.22 o   0.21967
   0   4   6      519.09     1473.63    105.72 o   0.23269
   1   4   6     8330.65    10942.71    672.83 o   0.25203
   2   4   6      506.42      949.08    100.67 o   0.27638
   3   4   6    44425.42    45508.05   2103.62 o   0.30454
   4   4   6      268.68     1526.34    356.59 o   0.33554
   5   4   6       65.38       40.67     48.42 o   0.36867
   6   4   6     6233.29     6686.09    240.84 o   0.40341
   7   4   6       12.82      238.83    108.91 o   0.43937
   8   4   6      350.10      457.60    144.72 o   0.47628
   9   4   6      199.28      293.88     81.35 o   0.51393
  10   4   6      610.17      541.96     62.75 o   0.55218
  11   4   6      492.49      371.55     97.26 o   0.59090
  12   4   6        5.47       17.96     66.63 o   0.63001
 -17   5   6      232.46      188.35    116.09 o   0.64707
 -16   5   6       19.74        0.00    154.07 o   0.60835
 -15   5   6     1883.27     2128.63    251.65 o   0.57006
 -14   5   6     2227.99     2257.04    128.41 o   0.53229
 -13   5   6       54.56       79.89     84.90 o   0.49516
 -12   5   6     6763.64     6870.64    211.16 o   0.45883
 -11   5   6       23.40       10.41     47.13 o   0.42351
 -10   5   6       62.71       51.59     38.79 o   0.38946
  -9   5   6      147.48       52.35     35.79 o   0.35705
  -8   5   6     4398.00     3820.24    118.01 o   0.32677
  -7   5   6     2218.08     2092.14    108.04 o   0.29927
  -6   5   6       68.58        0.00     92.11 o   0.27538
  -5   5   6    13433.33    11568.43    340.96 o   0.25611
  -4   5   6      795.59     1077.61     73.28 o   0.24257
  -3   5   6     3711.31     4210.22    171.63 o   0.23575
  -2   5   6     2056.95     2105.75     84.89 o   0.23623
  -1   5   6     4511.12     5384.32    190.57 o   0.24396
   0   5   6     1658.92     2867.22    350.10 o   0.25830
   1   5   6     2732.32     9100.17   1065.62 o   0.27823
   2   5   6      443.11      569.97     62.51 o   0.30264
   3   5   6      186.89      835.70    136.28 o   0.33054
   4   5   6    55131.35    59891.30   2643.63 o   0.36113
   5   5   6      164.06      118.64     25.83 o   0.39377
   6   5   6      237.27      345.51     60.61 o   0.42801
   7   5   6     2261.35     2376.42    111.24 o   0.46348
   8   5   6      719.74      598.61     54.46 o   0.49992
   9   5   6     3117.13     3031.99    237.17 o   0.53714
  10   5   6       57.95       39.88     69.75 o   0.57498
  11   5   6      346.93      280.42    126.29 o   0.61333
 -17   6   6        8.35       83.81    141.35 o   0.64152
 -16   6   6      783.67      802.63     91.68 o   0.60353
 -15   6   6      158.59      351.33     79.91 o   0.56607
 -14   6   6      181.76      313.84     52.27 o   0.52926
 -13   6   6     1175.87     1308.58    110.44 o   0.49324
 -12   6   6        2.25       94.55    108.61 o   0.45819
 -11   6   6     8044.10     7895.30    240.25 o   0.42436
 -10   6   6      361.17      497.52    120.34 o   0.39206
  -9   6   6     6081.90     5570.25    163.57 o   0.36170
  -8   6   6     4565.36     4197.40    143.63 o   0.33382
  -7   6   6     9316.55     8267.02    243.58 o   0.30908
  -6   6   6    19392.97    16430.64    462.07 o   0.28830
  -5   6   6      322.22      280.36     47.19 o   0.27238
  -4   6   6    22429.63    19461.59    613.94 o   0.26220
  -3   6   6    12890.65    10660.34    340.72 o   0.25846
  -2   6   6     1074.78      997.14    106.43 o   0.26142
  -1   6   6      269.72      252.73     51.66 o   0.27086
   0   6   6       23.66      390.65    132.86 o   0.28615
   1   6   6      346.52      479.16     96.69 o   0.30640
   2   6   6     1640.46     1374.53     73.45 o   0.33072
   3   6   6      952.93     2654.25    275.00 o   0.35827
   4   6   6     3431.23     2774.98    106.64 o   0.38836
   5   6   6      172.96      352.83     96.17 o   0.42045
   6   6   6       44.06       49.96     26.75 o   0.45412
   7   6   6     4953.29     5421.15    230.74 o   0.48904
   8   6   6      568.97      536.19     93.27 o   0.52496
   9   6   6      642.88      530.98    210.44 o   0.56169
  10   6   6     1383.40     1296.67    112.25 o   0.59908
  11   6   6       39.94       33.46    299.44 o   0.63701
 -17   7   6      357.31      546.34    150.95 o   0.63795
 -16   7   6        3.47        0.00    212.83 o   0.60082
 -15   7   6     1020.63     1001.92    108.31 o   0.56435
 -14   7   6      103.36      159.90     89.87 o   0.52866
 -13   7   6     3005.52     2886.72    173.91 o   0.49392
 -12   7   6      511.16      541.40     91.08 o   0.46036
 -11   7   6       23.48       28.83     45.06 o   0.42823
 -10   7   6      241.65      242.55     41.71 o   0.39790
  -9   7   6     3609.28     3372.61    130.74 o   0.36981
  -8   7   6    15505.46    14118.49    371.05 o   0.34450
  -7   7   6     1656.67     1336.06     62.06 o   0.32263
  -6   7   6     1572.71     1924.07    143.05 o   0.30493
  -5   7   6     8239.69     7790.66    269.97 o   0.29218
  -4   7   6     3037.17     2552.34    101.87 o   0.28503
  -3   7   6     1352.07     1518.06    132.06 o   0.28391
  -2   7   6    11040.96    10475.70    366.70 o   0.28889
  -1   7   6     8933.54     7854.38    330.68 o   0.29966
   0   7   6      160.68      199.51     57.36 o   0.31563
   1   7   6        3.46      243.96     86.90 o   0.33607
   2   7   6     3452.75     3066.23    145.33 o   0.36020
   3   7   6      697.37      806.76     52.45 o   0.38735
   4   7   6       41.04      368.46    137.98 o   0.41692
   5   7   6      693.91      820.31     61.27 o   0.44843
   6   7   6     3124.65     3001.05    119.88 o   0.48150
   7   7   6      247.74      293.57     50.64 o   0.51584
   8   7   6     4150.83     4245.36    178.80 o   0.55121
   9   7   6        6.18       80.64    119.48 o   0.58741
  10   7   6       60.89        0.00    139.82 o   0.62431
 -17   8   6       63.73        0.00    172.83 o   0.63639
 -16   8   6      386.36      493.34     85.10 o   0.60026
 -15   8   6       14.76      166.60    262.20 o   0.56491
 -14   8   6       90.79      127.46     54.41 o   0.53050
 -13   8   6      226.83      286.60     49.86 o   0.49721
 -12   8   6     4819.13     5018.18    169.34 o   0.46530
 -11   8   6     2695.43     2621.94    114.40 o   0.43505
 -10   8   6      840.03      743.11     62.97 o   0.40685
  -9   8   6       91.62       45.01     29.66 o   0.38114
  -8   8   6     7417.63     7645.35    246.03 o   0.35848
  -7   8   6     5692.62     5291.84    164.82 o   0.33945
  -6   8   6     6972.36     6726.85    202.31 o   0.32471
  -5   8   6    19274.57    17628.65    506.91 o   0.31486
  -4   8   6    11120.88     9712.30    627.84 o   0.31036
  -3   8   6      234.94      117.58     57.68 o   0.31144
  -2   8   6    10463.30    10551.56    399.81 o   0.31806
  -1   8   6      344.90      281.87     89.94 o   0.32987
   0   8   6    11358.83    10909.96    454.01 o   0.34634
   1   8   6     1017.30     1002.40    113.27 o   0.36685
   2   8   6     2663.04     3024.64    331.66 o   0.39077
   3   8   6     2652.82     2861.62    122.86 o   0.41750
   4   8   6     2699.39     2636.50    115.61 o   0.44654
   5   8   6      419.99      489.68     50.19 o   0.47747
   6   8   6      511.06      586.96     46.15 o   0.50995
   7   8   6        7.32        0.00     94.36 o   0.54370
   8   8   6       34.36      167.25    112.50 o   0.57850
   9   8   6     1143.19     1136.79    211.82 o   0.61416
 -17   9   6     1005.12      945.60    163.48 o   0.63685
 -16   9   6      165.10      199.23     80.49 o   0.60185
 -15   9   6      122.30      177.17     76.19 o   0.56776
 -14   9   6      164.94       49.18    107.51 o   0.53476
 -13   9   6     1781.72     2020.46     96.10 o   0.50306
 -12   9   6      141.50      271.71     59.06 o   0.47293
 -11   9   6     2543.10     2773.58    104.08 o   0.44468
 -10   9   6     3702.03     3003.88    112.81 o   0.41870
  -9   9   6     3127.97     3329.79    166.83 o   0.39543
  -8   9   6      418.10      492.56     64.00 o   0.37538
  -7   9   6     1323.02     1221.99     60.32 o   0.35909
  -6   9   6     3070.24     3027.03    141.16 o   0.34709
  -5   9   6    31223.76    28695.17    748.18 o   0.33983
  -4   9   6      437.40      475.98     45.05 o   0.33761
  -3   9   6     5043.39     5392.29    169.90 o   0.34054
  -2   9   6     7086.62     5525.99    198.85 o   0.34849
  -1   9   6     9543.08     9250.36    355.79 o   0.36112
   0   9   6     3957.46     4032.94    173.99 o   0.37797
   1   9   6     2690.29     3289.31    229.18 o   0.39850
   2   9   6     4220.47     4351.85    225.22 o   0.42218
   3   9   6      382.13      562.55     69.12 o   0.44850
   4   9   6      230.27      447.57     47.61 o   0.47703
   5   9   6      135.25      171.45     33.01 o   0.50740
   6   9   6      522.26      535.73     58.23 o   0.53929
   7   9   6      367.62      363.56     57.45 o   0.57246
   8   9   6       54.93      139.25    146.87 o   0.60669
   9   9   6       17.25        0.00    167.35 o   0.64181
 -17  10   6      593.62      332.74    113.79 o   0.63934
 -16  10   6     1073.41     1202.90    132.65 o   0.60557
 -15  10   6      248.56      377.51     96.87 o   0.57285
 -14  10   6      175.35      221.98     73.44 o   0.54137
 -13  10   6       14.00        0.00    166.84 o   0.51137
 -12  10   6     4324.09     4121.82    170.23 o   0.48312
 -11  10   6       96.78       56.63     39.67 o   0.45694
 -10  10   6     1701.49     1767.96    153.35 o   0.43322
  -9  10   6     4155.63     3829.69    134.59 o   0.41237
  -8  10   6      675.86      492.06     50.05 o   0.39485
  -7  10   6      558.16      575.54     84.06 o   0.38112
  -6  10   6     8930.22     7964.28    293.94 o   0.37160
  -5  10   6     1245.53     1377.45     73.51 o   0.36662
  -4  10   6     9932.38     9196.09    261.59 o   0.36637
  -3  10   6     4411.53     3804.66    124.80 o   0.37085
  -2  10   6      227.75      270.92     42.28 o   0.37989
  -1  10   6       34.89      231.02     86.76 o   0.39318
   0  10   6       80.59      102.68     53.86 o   0.41031
   1  10   6      374.11      320.92     44.47 o   0.43083
   2  10   6     5409.07     5931.52    226.80 o   0.45426
   3  10   6     2378.55     2677.58    109.01 o   0.48019
   4  10   6     3176.20     3359.11    192.37 o   0.50824
   5  10   6      750.97      874.62     52.63 o   0.53806
   6  10   6     2120.27     1988.85    134.80 o   0.56939
   7  10   6      384.66      852.41    225.34 o   0.60199
   8  10   6      192.36      592.23    165.01 o   0.63566
 -17  11   6      208.21      371.25    262.04 o   0.64383
 -16  11   6      244.62      258.70    108.07 o   0.61138
 -15  11   6       40.93      176.95     89.83 o   0.58012
 -14  11   6      194.09      273.70    127.55 o   0.55026
 -13  11   6       29.14      187.10     55.04 o   0.52203
 -12  11   6      236.16      366.37     61.97 o   0.49571
 -11  11   6     4788.46     4387.82    147.60 o   0.47163
 -10  11   6       11.28        0.00    110.78 o   0.45014
  -9  11   6     1356.70     1217.94     80.43 o   0.43164
  -8  11   6     6598.54     6535.84    191.38 o   0.41651
  -7  11   6      196.67      222.34     65.57 o   0.40515
  -6  11   6      113.45      158.13    264.45 o   0.39786
  -5  11   6       85.21       92.96     36.83 o   0.39488
  -4  11   6      199.57      210.24     41.80 o   0.39630
  -3  11   6     1669.35     1693.02     87.58 o   0.40208
  -2  11   6      954.96      851.30     66.03 o   0.41203
  -1  11   6      371.10      318.68     74.36 o   0.42586
   0  11   6     1497.04     1740.44    111.55 o   0.44321
   1  11   6      196.02      158.01     35.17 o   0.46368
   2  11   6      655.16      843.53     49.60 o   0.48689
   3  11   6      154.20      254.06     41.36 o   0.51245
   4  11   6      597.39      563.42     50.34 o   0.54003
   5  11   6     1632.07     2097.47    155.70 o   0.56935
   6  11   6      256.01      448.08    224.84 o   0.60014
   7  11   6      368.60      270.30    174.17 o   0.63219
 -16  12   6      145.34      179.46    101.63 o   0.61923
 -15  12   6       37.68       94.93    121.74 o   0.58950
 -14  12   6      132.42      224.55     67.26 o   0.56131
 -13  12   6      446.17      541.97     76.75 o   0.53489
 -12  12   6       58.93      164.24    101.91 o   0.51053
 -11  12   6      858.14     1064.28     60.98 o   0.48853
 -10  12   6     6085.43     6575.88    217.62 o   0.46922
  -9  12   6        5.08       68.67     44.17 o   0.45295
  -8  12   6     3933.39     3978.03    178.47 o   0.44005
  -7  12   6      165.55      381.63     55.71 o   0.43083
  -6  12   6       13.83        0.00     93.31 o   0.42553
  -5  12   6     2009.35     2236.52    101.82 o   0.42430
  -4  12   6      405.85      263.92     40.07 o   0.42716
  -3  12   6     2467.18     2559.73    164.19 o   0.43404
  -2  12   6       18.83        0.00     85.19 o   0.44475
  -1  12   6     1321.19     1260.20    172.26 o   0.45903
   0  12   6       39.18       83.90     36.98 o   0.47655
   1  12   6      324.32      320.33    108.91 o   0.49697
   2  12   6       18.05       83.52     49.61 o   0.51995
   3  12   6     1647.01     2041.04    263.61 o   0.54516
   4  12   6      201.51      140.09     91.46 o   0.57232
   5  12   6      170.63       31.73    145.45 o   0.60115
   6  12   6       15.63        0.00    123.26 o   0.63143
 -16  13   6      887.84      945.31    176.05 o   0.62904
 -15  13   6      105.40      164.30    109.77 o   0.60089
 -14  13   6      551.61      621.69     78.51 o   0.57440
 -13  13   6       59.50      136.54     60.72 o   0.54981
 -12  13   6      303.14      227.07     69.80 o   0.52738
 -11  13   6       53.93      121.22     55.53 o   0.50741
 -10  13   6      227.35       75.89     47.22 o   0.49019
  -9  13   6      726.03      925.77     70.62 o   0.47602
  -8  13   6      146.44      104.67     51.08 o   0.46518
  -7  13   6    13024.42    11374.41    370.21 o   0.45790
  -6  13   6     2944.69     3225.22    109.87 o   0.45436
  -5  13   6     1719.61     1931.40    115.07 o   0.45465
  -4  13   6      781.47      837.17     49.21 o   0.45876
  -3  13   6      672.99      645.44     68.50 o   0.46658
  -2  13   6      918.49      693.98     67.42 o   0.47794
  -1  13   6       60.53       16.83     31.64 o   0.49259
   0  13   6     2180.64     1741.93     73.28 o   0.51024
   1  13   6      600.81      749.73     72.53 o   0.53060
   2  13   6      859.19      760.05    119.42 o   0.55337
   3  13   6      250.78      328.46     63.05 o   0.57826
   4  13   6      178.94      320.01    229.62 o   0.60502
   5  13   6      481.48      415.78    155.46 o   0.63340
 -16  14   6      114.00      214.73    152.34 o   0.64071
 -15  14   6        0.86      165.18    112.92 o   0.61417
 -14  14   6       38.22        0.00    202.29 o   0.58939
 -13  14   6      361.58      509.64     85.30 o   0.56661
 -12  14   6      220.90      379.69     69.71 o   0.54608
 -11  14   6      271.84      396.10     65.05 o   0.52806
 -10  14   6       16.36       11.21     53.27 o   0.51282
  -9  14   6     1400.18     1385.36     81.97 o   0.50061
  -8  14   6      915.98      883.78     70.18 o   0.49165
  -7  14   6      213.90      256.03     55.71 o   0.48612
  -6  14   6     6161.30     6230.19    200.34 o   0.48415
  -5  14   6       56.32       20.59     40.58 o   0.48577
  -4  14   6     2391.84     2249.43    121.13 o   0.49096
  -3  14   6      538.26      290.17    121.07 o   0.49959
  -2  14   6      165.03      184.91     51.19 o   0.51150
  -1  14   6      931.61      745.57     57.72 o   0.52646
   0  14   6     3574.91     3877.56    203.67 o   0.54422
   1  14   6     1096.61      933.85    136.86 o   0.56452
   2  14   6      933.48      657.54     62.29 o   0.58709
   3  14   6      290.36      755.36    247.24 o   0.61168
   4  14   6      332.67      398.58    186.50 o   0.63806
 -15  15   6       56.25      126.94    108.17 o   0.62923
 -14  15   6       78.02      209.69     96.16 o   0.60615
 -13  15   6       44.61      184.71    527.96 o   0.58515
 -12  15   6      944.85      821.61    129.00 o   0.56645
 -11  15   6      414.65      460.20     63.00 o   0.55030
 -10  15   6       19.98        7.16     73.96 o   0.53691
  -9  15   6      102.99      203.78     68.46 o   0.52650
  -8  15   6     4078.48     3464.44    161.97 o   0.51926
  -7  15   6     2888.76     2738.26    108.98 o   0.51530
  -6  15   6      131.83      237.95     64.73 o   0.51472
  -5  15   6      515.34      716.31     63.24 o   0.51752
  -4  15   6       34.85        7.41     42.29 o   0.52364
  -3  15   6     1645.23     1218.10     86.47 o   0.53298
  -2  15   6      958.82      788.06     61.05 o   0.54536
  -1  15   6     1347.25      958.05     82.91 o   0.56059
   0  15   6      599.50      729.41     84.32 o   0.57843
   1  15   6      468.13      661.56    201.88 o   0.59867
   2  15   6      787.03      466.60    171.93 o   0.62106
   3  15   6      105.90      215.74    170.93 o   0.64537
 -15  16   6       98.50       96.69    175.93 o   0.64594
 -14  16   6      223.48      301.76    117.41 o   0.62453
 -13  16   6      800.13      752.34    120.51 o   0.60525
 -12  16   6       58.62        0.00    216.83 o   0.58831
 -11  16   6      100.86        9.51     73.39 o   0.57392
 -10  16   6      596.96      653.16    116.18 o   0.56226
  -9  16   6      573.38      589.02    110.39 o   0.55352
  -8  16   6      111.34      153.74     60.41 o   0.54783
  -7  16   6      457.67      397.46    103.26 o   0.54529
  -6  16   6      620.28      477.31    100.32 o   0.54595
  -5  16   6      422.13      569.52     96.96 o   0.54978
  -4  16   6      882.20      652.65     81.51 o   0.55673
  -3  16   6      227.73      414.49     64.57 o   0.56668
  -2  16   6       81.52       50.31     59.13 o   0.57947
  -1  16   6     1410.67     1205.52    217.87 o   0.59493
   0  16   6        5.76      159.13    133.78 o   0.61285
   1  16   6      371.96      287.92    163.63 o   0.63302
 -14  17   6      199.50      284.34    136.61 o   0.64439
 -13  17   6      367.69      350.21    143.15 o   0.62677
 -12  17   6     2166.91     2940.32    560.22 o   0.61151
 -11  17   6       47.53       82.50    141.16 o   0.59877
 -10  17   6        0.84        0.00    152.62 o   0.58872
  -9  17   6        4.40       59.68     71.86 o   0.58151
  -8  17   6     1164.72     1017.44    121.93 o   0.57723
  -7  17   6        5.65       19.92     69.38 o   0.57596
  -6  17   6      492.31      679.54    104.86 o   0.57772
  -5  17   6      488.52      472.80     86.58 o   0.58247
  -4  17   6       58.70      245.54    253.70 o   0.59015
  -3  17   6      365.55      231.72    116.66 o   0.60064
  -2  17   6      186.21      168.20    225.03 o   0.61379
  -1  17   6      344.94      346.16    313.40 o   0.62945
   0  17   6      268.69      118.75    158.26 o   0.64743
 -13  18   6       79.36      168.50    186.01 o   0.64957
 -12  18   6      235.02      429.25    166.11 o   0.63589
 -11  18   6      884.31     1737.32    793.32 o   0.62470
 -10  18   6       30.87      124.90    141.32 o   0.61614
  -9  18   6      159.56      237.08    106.63 o   0.61033
  -8  18   6        0.39      150.72     99.50 o   0.60734
  -7  18   6      414.40      366.46    103.64 o   0.60722
  -6  18   6       78.96      305.61    109.32 o   0.60996
  -5  18   6      291.27      248.74     98.04 o   0.61553
  -4  18   6      461.67      457.91     94.86 o   0.62385
  -3  18   6      105.82      186.94    208.63 o   0.63481
  -2  18   6      967.22      883.12    146.59 o   0.64829
 -10  19   6        0.69        0.00    195.44 o   0.64440
  -9  19   6       13.24       81.59    137.97 o   0.63987
  -8  19   6      254.80      424.87    122.54 o   0.63805
  -7  19   6      119.86        0.00    203.49 o   0.63896
  -6  19   6        6.17       43.98    249.43 o   0.64259
  -5  19   6        9.28       84.89    146.54 o   0.64889
   5 -19   7      231.79      128.97    116.93 o   0.64688
   6 -19   7       93.29      113.59    154.88 o   0.64458
   7 -19   7        0.93      129.82    128.54 o   0.64497
   8 -19   7      132.27      240.58    219.69 o   0.64807
   1 -18   7      172.43        0.00    173.77 o   0.64797
   2 -18   7      237.16        0.00    177.69 o   0.63581
   3 -18   7      354.07      519.45    216.28 o   0.62620
   4 -18   7        4.92      183.43    140.13 o   0.61926
   5 -18   7      254.82      259.73     74.56 o   0.61509
   6 -18   7        6.93       86.21     85.59 o   0.61373
   7 -18   7      231.75      242.31    125.57 o   0.61522
   8 -18   7      663.77      559.10     85.01 o   0.61952
   9 -18   7      926.86     1109.29    139.98 o   0.62659
  10 -18   7      348.54      544.21    222.47 o   0.63632
  11 -18   7      697.18      754.92    332.29 o   0.64860
  -1 -17   7      720.42      667.52    225.46 o   0.64509
   0 -17   7       26.10       41.11    125.01 o   0.62838
   1 -17   7      293.03      265.90    133.11 o   0.61406
   2 -17   7      192.00      115.02    100.71 o   0.60230
   3 -17   7      134.85      224.91    107.29 o   0.59326
   4 -17   7     1201.75     1269.32    152.45 o   0.58705
   5 -17   7      898.98      863.17     97.93 o   0.58377
   6 -17   7     1376.92     1035.21     82.76 o   0.58347
   7 -17   7        0.19       22.14     58.42 o   0.58616
   8 -17   7      115.86      264.36    164.36 o   0.59178
   9 -17   7     2923.30     3186.95    290.69 o   0.60027
  10 -17   7     1987.93     1670.49    173.19 o   0.61149
  11 -17   7      263.21      203.38    176.89 o   0.62531
  12 -17   7       19.06        0.00    218.32 o   0.64156
  -2 -16   7      477.40      423.63    203.19 o   0.62990
  -1 -16   7      313.62      101.84    186.01 o   0.61099
   0 -16   7     3944.23     3373.14    251.95 o   0.59443
   1 -16   7        5.41       76.65    159.09 o   0.58040
   2 -16   7      243.93      201.62     76.73 o   0.56910
   3 -16   7      904.71      919.02     72.37 o   0.56069
   4 -16   7     1061.11     1246.09     77.43 o   0.55530
   5 -16   7       56.99       21.94     48.52 o   0.55302
   6 -16   7     1520.01     1521.38     90.95 o   0.55389
   7 -16   7     2009.84     1871.75    104.70 o   0.55790
   8 -16   7       19.73      137.45     72.63 o   0.56497
   9 -16   7        4.33        0.00    182.78 o   0.57499
  10 -16   7      882.04      838.53    106.85 o   0.58782
  11 -16   7      511.25      525.33    160.91 o   0.60327
  12 -16   7       16.99       55.47    217.58 o   0.62115
  13 -16   7       22.53       77.92    240.39 o   0.64126
  -4 -15   7      119.75       83.65    152.69 o   0.64028
  -3 -15   7       74.02      287.88    355.85 o   0.61712
  -2 -15   7     3786.29     3341.18    357.85 o   0.59599
  -1 -15   7        8.58      115.15    195.33 o   0.57712
   0 -15   7       56.92      133.16     48.60 o   0.56072
   1 -15   7      594.20      545.96     48.44 o   0.54703
   2 -15   7        0.62        0.00    143.85 o   0.53625
   3 -15   7      121.26      135.23     44.78 o   0.52856
   4 -15   7     8016.27     7549.37    252.85 o   0.52409
   5 -15   7     5201.88     5188.17    168.79 o   0.52293
   6 -15   7      166.08      124.62     46.17 o   0.52511
   7 -15   7      483.96      533.91     92.94 o   0.53056
   8 -15   7      467.02      596.69    116.16 o   0.53921
   9 -15   7      619.33      670.22     66.10 o   0.55090
  10 -15   7       98.10      190.94     66.08 o   0.56544
  11 -15   7      308.68      310.51    143.30 o   0.58261
  12 -15   7        4.61       13.55     87.13 o   0.60220
  13 -15   7      182.32      409.28    177.19 o   0.62397
  14 -15   7      736.64      840.26    223.59 o   0.64770
  -5 -14   7      193.11      414.36    184.52 o   0.63218
  -4 -14   7     1091.10      694.17    172.01 o   0.60692
  -3 -14   7      189.79      570.88    560.90 o   0.58356
  -2 -14   7       95.19      248.83    220.35 o   0.56234
  -1 -14   7     3655.58     3205.26    211.88 o   0.54351
   0 -14   7     1070.91      853.96     54.47 o   0.52731
   1 -14   7        1.59       26.50     32.17 o   0.51401
   2 -14   7     1828.81     1647.95     89.72 o   0.50382
   3 -14   7      504.75      546.14     59.32 o   0.49695
   4 -14   7     1490.61     1619.69     74.88 o   0.49353
   5 -14   7    10268.56     9510.44    296.94 o   0.49363
   6 -14   7     2761.55     3114.80    210.90 o   0.49725
   7 -14   7      182.36      192.81     40.45 o   0.50432
   8 -14   7      159.25      114.12     45.35 o   0.51468
   9 -14   7        4.24        7.67     54.50 o   0.52816
  10 -14   7      501.95      571.00     73.60 o   0.54451
  11 -14   7        1.71        0.00     86.85 o   0.56349
  12 -14   7      234.30      254.36     83.13 o   0.58484
  13 -14   7       19.71       67.89    137.79 o   0.60832
  14 -14   7      274.96      111.36    304.38 o   0.63368
  -6 -13   7      970.35     1663.12    399.57 o   0.62673
  -5 -13   7       15.77      120.99    101.42 o   0.59943
  -4 -13   7     1945.02     1881.67    180.56 o   0.57388
  -3 -13   7     1102.16     1031.63    105.49 o   0.55031
  -2 -13   7      798.21      778.67    105.55 o   0.52899
  -1 -13   7      683.37      672.04     52.97 o   0.51021
   0 -13   7      852.46      753.25     60.00 o   0.49425
   1 -13   7       51.09       78.14     31.99 o   0.48140
   2 -13   7     1067.88     1125.96     58.45 o   0.47190
   3 -13   7    10460.25     9956.59    304.99 o   0.46597
   4 -13   7     2156.53     2201.51    112.39 o   0.46374
   5 -13   7     8863.53     8891.80    261.25 o   0.46526
   6 -13   7      591.82      585.84     77.47 o   0.47049
   7 -13   7     1197.33     1197.29     64.25 o   0.47933
   8 -13   7     3116.09     2982.00    130.24 o   0.49156
   9 -13   7      941.02      945.08     57.00 o   0.50695
  10 -13   7      215.11      230.64     63.29 o   0.52522
  11 -13   7        1.54       70.08     43.69 o   0.54607
  12 -13   7      184.08      159.28    156.97 o   0.56923
  13 -13   7      379.14      374.46    115.24 o   0.59443
  14 -13   7      167.48       47.15    123.49 o   0.62141
  15 -13   7      411.31      249.44    168.81 o   0.64996
  -7 -12   7       60.04      421.16    276.31 o   0.62400
  -6 -12   7     1581.43     1434.24    385.20 o   0.59475
  -5 -12   7     1170.19     1005.59    223.22 o   0.56707
  -4 -12   7      485.29      444.49    207.40 o   0.54120
  -3 -12   7       49.59      126.88     60.75 o   0.51741
  -2 -12   7     1359.98     1370.08     73.50 o   0.49601
  -1 -12   7      168.46      171.92     36.09 o   0.47730
   0 -12   7      813.40      804.05     41.60 o   0.46163
   1 -12   7      185.48      239.10     41.03 o   0.44930
   2 -12   7        4.17        0.00    101.44 o   0.44060
   3 -12   7     3966.33     3879.46    131.48 o   0.43575
   4 -12   7     2164.61     2131.66     80.33 o   0.43488
   5 -12   7       90.47       38.14     52.78 o   0.43800
   6 -12   7     2000.32     1859.41    137.33 o   0.44503
   7 -12   7      290.24      297.18     46.03 o   0.45580
   8 -12   7     9585.82     9273.73    293.98 o   0.47005
   9 -12   7     3867.83     3697.37    135.38 o   0.48747
  10 -12   7      316.80      256.78     36.57 o   0.50773
  11 -12   7       34.39       75.56     48.53 o   0.53052
  12 -12   7      563.55      780.98     87.61 o   0.55551
  13 -12   7      525.93      517.25    598.20 o   0.58243
  14 -12   7     2360.23     2783.41    315.21 o   0.61102
  15 -12   7      389.44      479.13    147.81 o   0.64106
  -8 -11   7      335.10      225.24    133.53 o   0.62402
  -7 -11   7     1718.65     2089.11    243.36 o   0.59294
  -6 -11   7       17.91       59.57    104.52 o   0.56325
  -5 -11   7     1230.76      942.83    122.80 o   0.53517
  -4 -11   7       17.46       65.49     67.95 o   0.50896
  -3 -11   7     2947.76     3323.64    135.04 o   0.48495
  -2 -11   7      956.23      874.90     54.64 o   0.46346
  -1 -11   7     6128.09     6255.83    179.36 o   0.44486
   0 -11   7     3137.51     3164.33    102.20 o   0.42953
   1 -11   7      441.36      374.98     39.19 o   0.41783
   2 -11   7      353.17      322.15     62.71 o   0.41007
   3 -11   7      728.48      823.06     74.37 o   0.40647
   4 -11   7     3905.31     3779.01    120.14 o   0.40714
   5 -11   7     3760.12     3606.63    121.51 o   0.41207
   6 -11   7      804.90      758.30     48.62 o   0.42110
   7 -11   7     3960.65     3944.91    208.13 o   0.43399
   8 -11   7     2570.24     2448.85    100.25 o   0.45038
   9 -11   7     9453.24     9546.16    284.83 o   0.46993
  10 -11   7      443.57      398.32     85.78 o   0.49226
  11 -11   7      706.91      676.78     63.85 o   0.51700
  12 -11   7     1429.64     1626.29    127.68 o   0.54382
  13 -11   7       28.77       40.88     74.11 o   0.57244
  14 -11   7      177.32      170.41    118.93 o   0.60259
  15 -11   7     1236.75     1560.01    764.51 o   0.63407
  -9 -10   7      700.56      807.29    250.12 o   0.62680
  -8 -10   7      109.89      168.04     98.02 o   0.59404
  -7 -10   7      395.07      370.88     97.46 o   0.56247
  -6 -10   7        2.58       65.10     43.17 o   0.53231
  -5 -10   7     2227.97     2347.27     98.82 o   0.50380
  -4 -10   7     1902.99     2233.78    165.38 o   0.47726
  -3 -10   7      525.79      589.99     47.48 o   0.45301
  -2 -10   7     2329.59     2181.71     76.93 o   0.43145
  -1 -10   7     2565.02     2635.51    114.62 o   0.41300
   0 -10   7     2220.05     2599.63     88.05 o   0.39809
   1 -10   7       17.60        0.17     30.58 o   0.38714
   2 -10   7     7020.62     6731.01    196.34 o   0.38047
   3 -10   7    11505.73    11283.62    318.31 o   0.37833
   4 -10   7       17.47        7.80     45.63 o   0.38078
   5 -10   7       33.28      113.23     64.95 o   0.38775
   6 -10   7        3.44        0.00    104.72 o   0.39898
   7 -10   7     3330.94     3307.57    129.79 o   0.41414
   8 -10   7     2788.61     2709.01    106.00 o   0.43282
   9 -10   7     4813.27     5027.37    224.99 o   0.45457
  10 -10   7     4464.88     4631.82    236.62 o   0.47898
  11 -10   7       80.13       98.41     46.50 o   0.50567
  12 -10   7       15.63       80.76     51.52 o   0.53430
  13 -10   7     1861.78     2180.26    166.57 o   0.56456
  14 -10   7      348.98      289.85    126.82 o   0.59622
  15 -10   7      186.00      364.71    115.82 o   0.62906
 -10  -9   7      539.93      386.84    187.29 o   0.63230
  -9  -9   7      178.17      235.80    152.54 o   0.59802
  -8  -9   7       20.57       95.04     55.98 o   0.56475
  -7  -9   7       73.80      233.33     63.77 o   0.53268
  -6  -9   7      200.75      178.24     60.43 o   0.50204
  -5  -9   7      437.65      651.30     75.27 o   0.47310
  -4  -9   7     2828.70     2730.56    112.37 o   0.44619
  -3  -9   7     1588.16     1586.45     66.83 o   0.42172
  -2  -9   7     2600.55     2220.14    108.90 o   0.40011
  -1  -9   7     3148.47     3386.66    106.05 o   0.38187
   0  -9   7     4707.81     4798.46    162.17 o   0.36748
   1  -9   7     8073.99     8099.60    249.47 o   0.35743
   2  -9   7     8502.18     7936.99    226.86 o   0.35207
   3  -9   7     1035.34      840.38     86.13 o   0.35162
   4  -9   7    27034.40    26487.21    707.45 o   0.35611
   5  -9   7     4710.21     4560.82    135.67 o   0.36534
   6  -9   7        8.01        0.00     80.03 o   0.37898
   7  -9   7     1945.17     1754.60     75.18 o   0.39657
   8  -9   7      852.55      735.56     71.59 o   0.41761
   9  -9   7       14.53       46.02    100.61 o   0.44160
  10  -9   7     6017.64     6550.85    216.95 o   0.46810
  11  -9   7     1919.44     1833.82    203.92 o   0.49670
  12  -9   7      722.99      697.52    116.24 o   0.52706
  13  -9   7      305.07      309.39     64.82 o   0.55889
  14  -9   7      269.34      317.55    145.43 o   0.59196
  15  -9   7      273.37      444.55    118.24 o   0.62607
 -11  -8   7       39.87        0.00    179.31 o   0.64045
 -10  -8   7      151.07       32.95     94.40 o   0.60484
  -9  -8   7      405.83      455.92     82.26 o   0.57006
  -8  -8   7       11.33      130.54     65.37 o   0.53628
  -7  -8   7      821.64      883.32     77.17 o   0.50370
  -6  -8   7     2222.20     1975.60    108.15 o   0.47256
  -5  -8   7      118.41      361.05     71.56 o   0.44318
  -4  -8   7       40.09       77.48     41.34 o   0.41592
  -3  -8   7       62.08      336.25     74.53 o   0.39122
  -2  -8   7     1409.42     1442.13     64.71 o   0.36961
  -1  -8   7     1495.26     1610.93     64.85 o   0.35165
   0  -8   7       36.80      425.10    107.49 o   0.33792
   1  -8   7    29427.25    26354.22    691.30 o   0.32896
   2  -8   7    30449.58    31378.56    817.27 o   0.32515
   3  -8   7      926.55      796.39     75.40 o   0.32669
   4  -8   7     3407.09     3866.72    122.54 o   0.33348
   5  -8   7      119.28      322.01     60.97 o   0.34524
   6  -8   7     7306.18     7336.24    225.27 o   0.36146
   7  -8   7       25.86        0.00    110.07 o   0.38158
   8  -8   7    16732.31    16478.09    458.04 o   0.40503
   9  -8   7     3082.94     3379.92    127.88 o   0.43125
  10  -8   7     1646.48     1578.68    125.46 o   0.45977
  11  -8   7       22.19       21.62     40.46 o   0.49020
  12  -8   7       17.16       57.09     54.91 o   0.52220
  13  -8   7      508.20      493.40    103.81 o   0.55550
  14  -8   7      771.03      982.07     96.93 o   0.58987
  15  -8   7        2.11      183.62    239.59 o   0.62515
 -11  -7   7      443.98      490.61    177.99 o   0.61439
 -10  -7   7      180.57      121.68     63.11 o   0.57830
  -9  -7   7      889.22     1173.09    143.07 o   0.54303
  -8  -7   7        2.87       14.21     52.76 o   0.50875
  -7  -7   7      481.04      507.28    126.79 o   0.47566
  -6  -7   7     3866.38     3738.40    176.64 o   0.44404
  -5  -7   7       25.05       29.82     54.53 o   0.41421
  -4  -7   7     1693.35     1461.21     68.27 o   0.38661
  -3  -7   7     6987.50     6305.38    210.44 o   0.36173
  -2  -7   7     1306.84     2642.54    401.37 o   0.34017
  -1  -7   7    10254.78    10378.23    461.99 o   0.32261
   0  -7   7     2683.88     2557.36     89.84 o   0.30971
   1  -7   7     1771.22     1478.55    103.08 o   0.30209
   2  -7   7     2003.59     1903.53     69.72 o   0.30014
   3  -7   7    13160.00    12839.17    352.54 o   0.30396
   4  -7   7     3486.29     3315.34    118.59 o   0.31336
   5  -7   7      233.47      327.11    119.52 o   0.32785
   6  -7   7    11973.39    11245.14    316.19 o   0.34678
   7  -7   7     3472.44     3793.75    121.72 o   0.36949
   8  -7   7     1207.34     1101.55     76.13 o   0.39532
   9  -7   7    18876.23    18190.25    558.85 o   0.42370
  10  -7   7      670.15      802.81     65.88 o   0.45415
  11  -7   7      120.29      249.69     55.76 o   0.48628
  12  -7   7     1039.15     1097.03     77.21 o   0.51979
  13  -7   7     1942.66     1890.99     99.34 o   0.55441
  14  -7   7     1187.68     1152.76     86.59 o   0.58996
  15  -7   7      183.27      185.45    166.96 o   0.62628
 -12  -6   7       13.62       10.02    100.27 o   0.62655
 -11  -6   7     1140.79      726.05    104.02 o   0.58936
 -10  -6   7        1.26        0.00    131.48 o   0.55283
  -9  -6   7       18.60       31.07     65.95 o   0.51709
  -8  -6   7       32.01       51.49     53.20 o   0.48233
  -7  -6   7      408.49      578.19    287.02 o   0.44875
  -6  -6   7     3911.93     4481.04    164.27 o   0.41666
  -5  -6   7      170.89      214.61     57.52 o   0.38643
  -4  -6   7     1860.21     2353.91    141.21 o   0.35851
  -3  -6   7     1474.90     2131.91     98.70 o   0.33351
  -2  -6   7     2451.18     2439.93    112.86 o   0.31210
  -1  -6   7     1892.77     2491.88    183.87 o   0.29509
   0  -6   7    11907.00    10994.96    345.20 o   0.28326
   1  -6   7     1493.54     1281.81     93.35 o   0.27728
   2  -6   7     7470.53     7478.21    224.38 o   0.27753
   3  -6   7      233.09      280.67     55.21 o   0.28398
   4  -6   7       40.40      119.48     45.76 o   0.29624
   5  -6   7      479.94      527.86     41.71 o   0.31363
   6  -6   7     2020.53     2218.89     84.06 o   0.33534
   7  -6   7     3554.30     3653.88    122.52 o   0.36060
   8  -6   7       13.55       17.63    239.63 o   0.38871
   9  -6   7     2540.31     2558.38    109.38 o   0.41911
  10  -6   7       75.36      142.83     74.93 o   0.45133
  11  -6   7     1673.39     1779.67    101.95 o   0.48500
  12  -6   7     1963.04     2038.78     95.41 o   0.51985
  13  -6   7     1228.86     1328.11     96.14 o   0.55566
  14  -6   7      664.06      699.06    161.64 o   0.59224
  15  -6   7      279.01      308.13    218.77 o   0.62947
 -13  -5   7        3.02       82.74    197.43 o   0.64117
 -12  -5   7      260.54      293.22     85.26 o   0.60308
 -11  -5   7      412.09      599.35     92.86 o   0.56551
 -10  -5   7     1824.88     1592.03    103.98 o   0.52858
  -9  -5   7      195.98      242.71     60.23 o   0.49241
  -8  -5   7     7536.25     6398.03    269.04 o   0.45720
  -7  -5   7     9336.37     9327.28    301.42 o   0.42319
  -6  -5   7     1027.82     1047.03     64.65 o   0.39068
  -5  -5   7     3555.34     3673.24    122.69 o   0.36008
  -4  -5   7    25221.88    23233.00    625.63 o   0.33193
  -3  -5   7     5905.70     7327.92    291.59 o   0.30690
  -2  -5   7     2797.58     3340.28    135.51 o   0.28580
  -1  -5   7    14792.49    14694.81    433.82 o   0.26957
   0  -5   7    26064.27    24894.58    690.81 o   0.25911
   1  -5   7    11189.13    14174.31    956.24 o   0.25514
   2  -5   7     5517.83     6611.28    294.33 o   0.25797
   3  -5   7      731.27      851.26     46.36 o   0.26737
   4  -5   7    11752.43    10978.23    333.59 o   0.28268
   5  -5   7      466.31      409.40     38.32 o   0.30303
   6  -5   7     1121.59     1018.60     41.91 o   0.32746
   7  -5   7     2922.74     2890.53    110.82 o   0.35513
   8  -5   7     3648.69     3152.56    115.01 o   0.38535
   9  -5   7     1232.01     1428.63     60.84 o   0.41757
  10  -5   7     3544.08     3530.03    112.78 o   0.45135
  11  -5   7      594.79      519.16     42.68 o   0.48638
  12  -5   7     3980.66     3854.15    183.49 o   0.52240
  13  -5   7     3799.43     4207.82    219.24 o   0.55921
  14  -5   7      916.10      916.79    148.73 o   0.59668
  15  -5   7        7.78      156.00    147.53 o   0.63469
 -13  -4   7      163.66      174.57    105.98 o   0.61928
 -12  -4   7        2.95        0.00    127.42 o   0.58089
 -11  -4   7        4.54       83.93     60.40 o   0.54300
 -10  -4   7     3013.16     2278.91     92.57 o   0.50572
  -9  -4   7     1406.30     1310.33     85.00 o   0.46919
  -8  -4   7      919.85      914.92     48.19 o   0.43361
  -7  -4   7     9739.03     8114.11    246.02 o   0.39923
  -6  -4   7     5663.15     5691.33    172.62 o   0.36638
  -5  -4   7    22024.39    19368.92    514.31 o   0.33553
  -4  -4   7     1224.78     1389.69     66.04 o   0.30726
  -3  -4   7    21407.24    20764.52    563.11 o   0.28237
  -2  -4   7     6757.86     7047.76    242.62 o   0.26180
  -1  -4   7     5713.19     5921.19    203.34 o   0.24665
   0  -4   7    37847.39    39656.02   1263.18 o   0.23795
   1  -4   7    43755.71    41918.35   1211.51 o   0.23642
   2  -4   7     8815.73     8231.14    355.39 o   0.24219
   3  -4   7    15120.34    13492.35    426.35 o   0.25477
   4  -4   7    13667.24    11784.23    349.25 o   0.27321
   5  -4   7     1694.00     1786.52     61.59 o   0.29643
   6  -4   7      153.48      237.67     59.72 o   0.32340
   7  -4   7     1693.44     1725.66     76.71 o   0.35326
   8  -4   7     2378.63     1921.70     75.06 o   0.38533
   9  -4   7     3903.66     3646.22    117.89 o   0.41912
  10  -4   7      595.04      794.68     83.92 o   0.45424
  11  -4   7     2506.55     2410.92    102.53 o   0.49040
  12  -4   7      160.70      143.95     60.90 o   0.52738
  13  -4   7     1375.34     1426.45    108.33 o   0.56504
  14  -4   7      422.98      387.42    123.19 o   0.60323
  15  -4   7       14.81      392.09    223.83 o   0.64187
 -14  -3   7      118.22      247.09    242.36 o   0.63778
 -13  -3   7       51.20       24.30     64.48 o   0.59876
 -12  -3   7      467.33      478.98     85.20 o   0.56013
 -11  -3   7      187.80      157.35     56.86 o   0.52199
 -10  -3   7      402.27      444.81     74.94 o   0.48445
  -9  -3   7     4163.11     4109.67    281.41 o   0.44765
  -8  -3   7     5924.53     5904.01    172.39 o   0.41180
  -7  -3   7     1917.21     1551.77     70.85 o   0.37717
  -6  -3   7    14357.17    13103.90    365.86 o   0.34413
  -5  -3   7     1725.37     1706.38     78.46 o   0.31318
  -4  -3   7     9983.07     9239.00    287.85 o   0.28500
  -3  -3   7      423.89      662.78     93.69 o   0.26050
  -2  -3   7     9998.58     8045.39    256.79 o   0.24079
  -1  -3   7    44389.09    38911.88   1136.41 o   0.22713
   0  -3   7   125025.02   135766.14  13559.52 o   0.22065
   1  -3   7      900.57      683.84     36.82 o   0.22197
   2  -3   7      428.18      748.72     60.03 o   0.23097
   3  -3   7     6862.17     6746.24    244.26 o   0.24680
   4  -3   7    23907.99    23034.15    610.32 o   0.26826
   5  -3   7      156.41      119.01     28.94 o   0.29411
   6  -3   7    12998.81    12412.57    362.51 o   0.32331
   7  -3   7     3004.48     2752.49     90.79 o   0.35503
   8  -3   7      202.92      205.20     47.30 o   0.38865
   9  -3   7     2389.46     2439.54    180.24 o   0.42372
  10  -3   7      357.56      385.93     46.04 o   0.45992
  11  -3   7       93.30       66.57     63.06 o   0.49699
  12  -3   7     1383.15     1214.86     82.35 o   0.53475
  13  -3   7     1589.26     1608.10    206.40 o   0.57306
  14  -3   7      308.46      370.01     96.15 o   0.61183
 -14  -2   7      679.68      555.02     72.79 o   0.61890
 -13  -2   7      615.49      551.17     57.75 o   0.57974
 -12  -2   7       49.93       53.65     40.17 o   0.54097
 -11  -2   7     6518.36     6373.02    220.64 o   0.50268
 -10  -2   7     2041.56     1930.74     75.11 o   0.46499
  -9  -2   7     1056.40     1129.22     58.65 o   0.42805
  -8  -2   7       58.10       18.16     56.60 o   0.39208
  -7  -2   7     8838.88     8073.04    230.66 o   0.35738
  -6  -2   7    20532.79    19258.00    513.23 o   0.32435
  -5  -2   7      320.85      447.28     55.50 o   0.29355
  -4  -2   7      138.27      307.19     79.48 o   0.26576
  -3  -2   7     6159.08     6713.60    227.47 o   0.24201
  -2  -2   7    12396.48    11672.72    408.22 o   0.22362
  -1  -2   7     4562.09     5006.04    212.32 o   0.21196
   0  -2   7    78293.73    82125.13   2582.79 o   0.20818
   1  -2   7    42149.83    40834.16   1183.12 o   0.21269
   2  -2   7    15706.52    16844.16    493.81 o   0.22499
   3  -2   7    12838.09    11382.75    355.82 o   0.24392
   4  -2   7     9800.60    10153.86    326.99 o   0.26807
   5  -2   7      307.71      362.23     51.10 o   0.29617
   6  -2   7      660.27      769.07     69.76 o   0.32719
   7  -2   7     9192.06     9353.53    301.71 o   0.36039
   8  -2   7     9120.44     8521.09    243.82 o   0.39522
   9  -2   7     1436.51     1250.95     69.74 o   0.43129
  10  -2   7     1810.27     1622.75     75.04 o   0.46830
  11  -2   7     1438.55     1419.59    171.96 o   0.50605
  12  -2   7       53.24       95.77     68.62 o   0.54438
  13  -2   7      193.46      108.92     93.62 o   0.58319
  14  -2   7      635.70      711.89    105.33 o   0.62238
 -15  -1   7        5.52       14.60    152.63 o   0.64110
 -14  -1   7      266.46      155.04     73.00 o   0.60157
 -13  -1   7     4462.53     4707.00    198.71 o   0.56237
 -12  -1   7      743.08      798.59     52.47 o   0.52357
 -11  -1   7      248.40      428.95     56.06 o   0.48526
 -10  -1   7     1558.04     1659.50     75.49 o   0.44757
  -9  -1   7      147.79      166.05     33.61 o   0.41066
  -8  -1   7     2811.16     2606.94     91.52 o   0.37478
  -7  -1   7      793.15      850.98     49.10 o   0.34024
  -6  -1   7     4169.51     3665.56    115.76 o   0.30750
  -5  -1   7    10945.50    10751.81    485.39 o   0.27720
  -4  -1   7     2957.74     2364.42    109.87 o   0.25022
  -3  -1   7     1274.90     1307.70     85.91 o   0.22774
  -2  -1   7    13537.08    11607.45    380.13 o   0.21122
  -1  -1   7    11223.02    10789.48    346.84 o   0.20211
   0  -1   7    18137.33    27505.54   2091.79 o   0.20142
   1  -1   7      485.02      550.67     47.92 o   0.20924
   2  -1   7     3863.60     3576.73    132.62 o   0.22468
   3  -1   7    20068.34    20644.48    670.43 o   0.24631
   4  -1   7      860.52      850.91     61.60 o   0.27267
   6  -1   7     4614.74     3894.53    175.85 o   0.33491
   7  -1   7       35.80      182.97     42.36 o   0.36920
   8  -1   7     1973.49     1911.46    105.92 o   0.40489
   9  -1   7     1117.91      998.18     56.75 o   0.44165
  10  -1   7      621.16      582.70     43.70 o   0.47923
  11  -1   7      128.66      122.75     40.58 o   0.51745
  12  -1   7     1191.93     1161.67     78.12 o   0.55618
  13  -1   7      167.49      172.91    110.55 o   0.59533
  14  -1   7       51.41        0.00    148.88 o   0.63480
 -15   0   7      628.91      526.89     95.76 o   0.62541
 -14   0   7     1135.44      999.78    103.86 o   0.58594
 -13   0   7      201.94       97.74     50.93 o   0.54682
 -12   0   7     8175.14     8942.89    426.77 o   0.50813
 -11   0   7     1397.52     1313.66     69.40 o   0.46995
 -10   0   7      445.48      568.37     39.51 o   0.43244
  -9   0   7     6799.43     6470.13    192.45 o   0.39579
  -8   0   7     3295.79     3142.45    104.50 o   0.36025
  -7   0   7     2123.25     2093.03     73.24 o   0.32618
  -6   0   7     9378.09     9591.86    284.28 o   0.29411
  -5   0   7     1777.73     1947.13    154.08 o   0.26475
  -4   0   7     2171.50     2172.99    255.11 o   0.23911
  -3   0   7     3913.21     4334.30    175.07 o   0.21851
  -2   0   7    24732.56    26085.86    826.02 o   0.20446
  -1   0   7     1568.49     4019.20    316.41 o   0.19837
   0   0   7      715.05      611.10     42.58 o   0.20097
   1   0   7      244.32      757.19     64.09 o   0.21192
   2   0   7     1290.82     1705.85     86.06 o   0.23005
   3   0   7     1671.12     1646.43     84.41 o   0.25382
   4   0   7    13811.65    12760.98    458.23 o   0.28181
   5   0   7     5930.68     5709.19    204.47 o   0.31288
   6   0   7     1138.49     1211.30    105.80 o   0.34621
   7   0   7       33.04      115.15     52.43 o   0.38120
   8   0   7        5.28        3.87     39.53 o   0.41744
   9   0   7     1964.91     2049.40    105.89 o   0.45463
  10   0   7     2236.90     1948.80    103.13 o   0.49255
  11   0   7       35.98       71.25     51.02 o   0.53105
  12   0   7       22.55        0.00    103.04 o   0.57001
  13   0   7     2511.52     2674.35    199.64 o   0.60934
  14   0   7      611.01      996.48    346.78 o   0.64898
 -15   1   7      178.39      141.31    105.35 o   0.61143
 -14   1   7     3266.78     3292.83    216.81 o   0.57215
 -13   1   7      654.14      842.93    108.19 o   0.53325
 -12   1   7        2.12       26.47     39.30 o   0.49481
 -11   1   7     5732.57     5766.84    196.25 o   0.45696
 -10   1   7      380.91      330.01     41.88 o   0.41986
  -9   1   7      564.55      552.92     44.83 o   0.38371
  -8   1   7      527.68      509.24     48.11 o   0.34882
  -7   1   7     1554.65     1473.98     82.35 o   0.31560
  -6   1   7     2457.26     2436.84     90.21 o   0.28465
  -5   1   7      799.29      790.74     51.42 o   0.25677
  -4   1   7        4.40        0.00     97.06 o   0.23308
  -3   1   7      426.30      522.10     42.28 o   0.21496
  -2   1   7    29347.70    29153.63    919.34 o   0.20391
  -1   1   7    37433.03    43518.63   2189.89 o   0.20110
   0   1   7    17237.21    16320.64    520.35 o   0.20685
   1   1   7      646.31     1287.74     71.39 o   0.22051
   2   1   7     2903.79     3010.21    111.35 o   0.24073
   3   1   7     2495.04     3114.76    177.29 o   0.26602
   4   1   7     6571.44     6099.39    228.70 o   0.29507
   5   1   7     3235.80     2834.33    123.41 o   0.32689
   6   1   7     1337.37     1659.14    100.88 o   0.36074
   7   1   7      251.53      359.03     48.62 o   0.39611
   8   1   7      752.46      816.74     79.19 o   0.43262
   9   1   7      982.45      842.33     55.59 o   0.47000
  10   1   7       31.69        0.00    236.66 o   0.50807
  11   1   7      383.33      407.27     51.02 o   0.54668
  12   1   7      284.81      168.86     53.97 o   0.58572
  13   1   7       32.28        8.67    130.26 o   0.62511
 -16   2   7      165.17      257.66    109.33 o   0.63859
 -15   2   7      604.65      683.17     84.99 o   0.59928
 -14   2   7      211.29      144.44     55.17 o   0.56032
 -13   2   7     2735.74     2748.75    113.09 o   0.52180
 -12   2   7     1990.06     2031.67     82.93 o   0.48381
 -11   2   7      829.99      718.54     45.80 o   0.44650
 -10   2   7      547.21      456.19     53.44 o   0.41005
  -9   2   7     3668.49     3566.57    119.25 o   0.37471
  -8   2   7     8812.87     8255.46    240.68 o   0.34082
  -7   2   7     6560.18     6495.19    192.25 o   0.30887
  -6   2   7     2015.47     1296.21     63.02 o   0.27952
  -5   2   7      415.56      292.73     45.04 o   0.25367
  -4   2   7     3931.02     4842.59    337.85 o   0.23250
  -3   2   7    22104.00    19082.14    614.49 o   0.21738
  -2   2   7     5707.06     5085.26    192.25 o   0.20962
  -1   2   7    16619.16    16219.37    529.51 o   0.21003
   0   2   7       64.34       31.04     26.78 o   0.21857
   1   2   7     7224.79    10210.83    759.43 o   0.23435
   2   2   7     3318.57     3712.26    152.97 o   0.25605
   3   2   7    13933.84    14406.46    485.81 o   0.28229
   4   2   7     4225.42     5067.54    201.14 o   0.31193
   5   2   7    12351.82    12415.29    402.16 o   0.34410
   6   2   7     5433.40     4989.73    169.04 o   0.37815
   7   2   7       29.73       11.57     40.93 o   0.41361
   8   2   7     2879.94     3187.35    215.83 o   0.45016
   9   2   7       11.40       27.59     84.13 o   0.48755
  10   2   7       55.16       32.11     60.13 o   0.52559
  11   2   7      643.10      817.97     73.26 o   0.56416
  12   2   7      245.89      297.36     95.94 o   0.60316
  13   2   7     1002.37      940.59    274.53 o   0.64250
 -16   3   7        7.21       70.25    110.76 o   0.62799
 -15   3   7        4.46        0.00    115.26 o   0.58908
 -14   3   7      280.33      360.71     61.08 o   0.55059
 -13   3   7      593.66      395.13     63.10 o   0.51262
 -12   3   7        1.85       29.53     54.92 o   0.47528
 -11   3   7     3425.29     3549.15    182.86 o   0.43874
 -10   3   7     2559.67     2377.70     95.24 o   0.40321
  -9   3   7     3762.03     3794.32    119.73 o   0.36900
  -8   3   7     1441.57     1267.94     62.45 o   0.33649
  -7   3   7     7923.10     7101.49    219.77 o   0.30623
  -6   3   7       14.46        0.00     86.20 o   0.27897
  -5   3   7     1165.88     1621.71     72.38 o   0.25565
  -4   3   7        9.17      102.94     38.26 o   0.23744
  -3   3   7     1442.13     1317.04     64.83 o   0.22558
  -2   3   7    24355.50    23426.55    700.39 o   0.22109
  -1   3   7    22395.18    21643.29    602.24 o   0.22443
   0   3   7     1038.01     1579.77    146.51 o   0.23525
   1   3   7     2248.88     2660.69    245.74 o   0.25259
   2   3   7     8383.82     9744.06    416.07 o   0.27523
   3   3   7     3194.16     3716.36    133.38 o   0.30198
   4   3   7     5624.42     7924.22    453.09 o   0.33184
   5   3   7    11209.61    12911.00    681.81 o   0.36405
   6   3   7     1080.80     1253.41     60.60 o   0.39805
   7   3   7      123.55      130.79     43.09 o   0.43340
   8   3   7      871.55      862.17     60.51 o   0.46980
   9   3   7      496.46      524.69     71.67 o   0.50703
  10   3   7      376.97      361.71    150.51 o   0.54492
  11   3   7       21.35       23.07     44.65 o   0.58334
  12   3   7      352.32      296.73    100.02 o   0.62219
 -16   4   7       18.40       75.48    104.11 o   0.61928
 -15   4   7      652.67      465.43     76.20 o   0.58093
 -14   4   7      824.27      894.35    138.94 o   0.54307
 -13   4   7       62.26      127.00     49.10 o   0.50583
 -12   4   7        4.65       43.62     50.91 o   0.46935
 -11   4   7      516.82      534.96     58.47 o   0.43382
 -10   4   7       73.38      156.12     44.18 o   0.39950
  -9   4   7     9819.56     8990.07    255.23 o   0.36674
  -8   4   7    17241.08    15387.59    407.57 o   0.33597
  -7   4   7      761.11      580.61     51.76 o   0.30780
  -6   4   7     1510.82     1092.94     54.53 o   0.28302
  -5   4   7    10628.84    10092.43    326.94 o   0.26257
  -4   4   7    13268.09    12455.56    414.08 o   0.24754
  -3   4   7        2.06        0.00     76.59 o   0.23895
  -2   4   7     6502.88     5780.96    208.04 o   0.23750
  -1   4   7     5635.38     5096.93    200.27 o   0.24332
   0   4   7     3638.62     4342.16    240.17 o   0.25591
   1   4   7    17833.01    23639.82   1258.63 o   0.27435
   2   4   7      676.86     2265.01    358.23 o   0.29754
   3   4   7    11610.03    11457.18    417.50 o   0.32447
   4   4   7    12938.22    12192.42    352.29 o   0.35429
   5   4   7     1013.91      956.98     45.87 o   0.38633
   6   4   7       31.00      109.91     54.53 o   0.42008
   7   4   7     4659.63     4411.30    169.37 o   0.45516
   8   4   7     6963.38     6228.24    236.51 o   0.49129
   9   4   7       20.20       79.03     49.67 o   0.52825
  10   4   7     1221.30     1089.84    157.18 o   0.56588
  11   4   7       81.67       55.79     87.81 o   0.60405
  12   4   7      435.14      424.17    153.98 o   0.64267
 -16   5   7        4.58       33.27     97.33 o   0.61257
 -15   5   7       45.48       52.35     63.86 o   0.57491
 -14   5   7     1723.56     1651.77    102.71 o   0.53785
 -13   5   7     2897.50     3027.90    171.41 o   0.50153
 -12   5   7     1260.25     1116.19     63.91 o   0.46612
 -11   5   7       28.49       91.79     36.46 o   0.43185
 -10   5   7     3274.84     3267.69    112.51 o   0.39901
  -9   5   7     5815.93     5766.25    245.30 o   0.36799
  -8   5   7     2523.88     2375.46    104.22 o   0.33928
  -7   5   7    46419.32    43154.87   1165.65 o   0.31351
  -6   5   7    17648.39    15801.95    442.49 o   0.29147
  -5   5   7      453.21      278.17     39.30 o   0.27407
  -4   5   7      757.57      828.73     76.87 o   0.26222
  -3   5   7     4419.01     3769.80    139.89 o   0.25670
  -2   5   7     1007.04      853.49     47.91 o   0.25791
[truncated: 486,518 more chars]
